# Supplementary material for: Identification of Gene Networks for Residual Feed Intake in Angus Cattle Using Genomic Prediction and RNA-seq
Source: PLoS One. 2016 Mar 28;11(3):e0152274. doi: 10.1371/journal.pone.0152274 (PMC4809598; doi:10.1371/journal.pone.0152274)
Supplement: S2 Table — Genes are ordered by tissue of highest expression and mean expression in that tissue. (XLSX) [file pone.0152274.s002.xlsx]

## Sheet: Attrib
S2 Table. Position, mean expression, and fold change for differentially expressed genes (DE), tissue specific genes (TS), transcription factors (TF), and genes harboring GWAS SNP (SNP).
													Pituitary		Muscle		Liver		Adipose		Duodenum
Ensembl Gene ID	Gene type	Chromosome	Gene Start (bp)	Gene End (bp)	Strand	Gene Name	Description	Tissue of Highest Expression	Differentially Expressed	Tissue Specific	Transcription Factor	Harbors GWAS SNP	Mean expression (RPKM)	FC	Mean expression (RPKM)	FC	Mean expression (RPKM)	FC	Mean expression (RPKM)	FC	Mean expression (RPKM)	FC
ENSBTAG00000015274	protein_coding	23	35105135	35113759	-1	PRL	Prolactin	Pituitary	Yes	No	No	No	108184	-1.077	150.425	1.546	81.64	-2.224	125.069	-3.41	235.296	-7.44
ENSBTAG00000017220	protein_coding	19	48768618	48772014	-1	GH1	Growth hormone/somatotropin	Pituitary	Yes	No	No	No	30347.8	-1.271	39.058	1.356	25.4	-2.293	32.362	-2.569	41.554	-3.949
ENSBTAG00000016138	protein_coding	9	63677991	63694859	1	GPA1	Glycoprotein hormones alpha chain	Pituitary	Yes	Yes	No	No	10736	-1.336	8.011	-1.128	8.04	-2.109	10.698	-1.774	17.436	-2.302
ENSBTAG00000038735	protein_coding	18	56026310	56027284	-1	LHB	Luteinizing hormone/lutropin subunit beta	Pituitary	Yes	Yes	No	No	3338.84	-1.279	4.065	1.095	2.904	-2.916	3.284	-2.484	4.42	-2.855
ENSBTAG00000021588	protein_coding	2	112549869	112555375	-1	SCG2	secretogranin II	Pituitary	No	Yes	No	No	1495.48	-1.183	1.58	1.172	1.271	-2.096	1.484	-1.592	8.49	-1.096
ENSBTAG00000032613	protein_coding	10	30077158	30135194	-1	SCG5	secretogranin V	Pituitary	No	Yes	No	No	1441.53	1.009	2.616	1.214	1.785	-1.565	3.095	-1.184	15.431	-1.13
ENSBTAG00000018800	protein_coding	X	83532034	83536488	1	RPS4	40S ribosomal protein S4	Pituitary	No	No	No	Yes	1405.56	-1.12	475.347	1.106	138.803	1.026	715.434	1.204	758.301	1.285
ENSBTAG00000010889	protein_coding	15	61763306	61767248	1	FSHB	Follitropin subunit beta	Pituitary	No	Yes	No	No	602.327	-1.186	0.409	-1.037	0.472	-2.375	0.483	-1.743	0.738	-3.551
ENSBTAG00000006295	protein_coding	3	28419563	28424798	-1	TSHB	Thyrotropin subunit beta	Pituitary	No	Yes	No	No	446.347	-1.592	0.098	NA	0.068	NA	0.157	NA	0.272	-4.974
ENSBTAG00000011782	protein_coding	13	48435003	48449940	1	CHGB	chromogranin B	Pituitary	No	Yes	No	No	394.655	-1.193	0.53	1.342	0.562	-1.599	0.567	-1.534	2.053	-1.542
ENSBTAG00000005078	protein_coding	6	61796030	61807722	1	UCHL1	ubiquitin carboxyl-terminal esterase L1 (ubiquitin thiolesterase)	Pituitary	No	Yes	No	No	384.994	1.228	1.5	-1.059	1.381	-1.173	2.132	1.597	6.575	1.01
ENSBTAG00000012182	protein_coding	3	77571199	77573843	1	DIRAS3	DIRAS family, GTP-binding RAS-like 3	Pituitary	No	Yes	No	No	357.1	-1.071	0.413	-1.033	4.348	-1.137	0.612	-1.117	3.747	-1.109
ENSBTAG00000046476	protein_coding	X	15186560	15201911	-1	IGSF1	immunoglobulin superfamily, member 1	Pituitary	No	Yes	No	No	334.977	-1.358	0.48	1.015	1.584	1.043	0.332	-2.234	0.619	-3.603
ENSBTAG00000047743	protein_coding	6	41709362	43021626	-1	KCNIP4	Kv channel interacting protein 4	Pituitary	No	No	No	Yes	240.201	1.202	3.174	-1.003	40.095	2.326	3.55	1.627	15.677	-1.879
ENSBTAG00000017677	protein_coding	10	58748957	58787385	-1	SCG3	secretogranin III	Pituitary	No	Yes	No	No	234.414	1.122	0.734	1.061	0.342	-1.548	1.245	1.18	4.048	-1.003
ENSBTAG00000022829	protein_coding	24	58561226	58628987	1		Uncharacterized protein	Pituitary	Yes	Yes	No	No	196.696	2.885	0.329	1.979	0.265	-2.735	1.052	1.053	0.664	-1.267
ENSBTAG00000016514	protein_coding	17	546398	697915	1	CPE	carboxypeptidase E	Pituitary	No	Yes	No	No	193.228	-1.119	1.859	-1.117	0.767	-1.289	2.824	1.307	3.728	-1.192
ENSBTAG00000008323	protein_coding	13	3369182	3452555	1	SNAP25	synaptosomal-associated protein, 25kDa	Pituitary	No	Yes	No	Yes	189.195	-1.106	0.294	-1.758	0.282	-1.742	0.509	1.525	9.617	-1.787
ENSBTAG00000010897	protein_coding	2	107992893	107998432	-1	RESP18	regulated endocrine-specific protein 18	Pituitary	No	Yes	No	No	186.207	1.197	0.399	1.45	0.291	-2.067	0.38	-1.14	2.936	-1.21
ENSBTAG00000030792	protein_coding	10	74517549	74530270	1		Putative UPF0730 protein encoded by LINC00643 homolog	Pituitary	Yes	Yes	No	No	184.178	-1.132	0.145	NA	0.505	-1.664	0.211	-1.39	0.91	-1.925
ENSBTAG00000014670	protein_coding	X	55856791	55859078	-1	BEX5	brain expressed, X-linked 5	Pituitary	No	Yes	No	No	170.099	-1.044	0.257	-1.259	0.165	NA	0.803	1.359	5.684	-1.18
ENSBTAG00000011596	protein_coding	10	81860044	81865204	1	SRSF5	serine/arginine-rich splicing factor 5	Pituitary	No	No	No	Yes	168.967	-1.089	51.88	-1.056	118.965	1.074	94.733	1.052	134.076	1.092
ENSBTAG00000012543	protein_coding	X	85708003	86099973	-1	EDA	ectodysplasin A	Pituitary	No	No	No	Yes	165.301	-1.111	118.19	1.196	51.54	-1.13	122.13	1.107	68.995	-1.298
ENSBTAG00000025220	protein_coding	12	86812379	87425485	-1	FAM155A	Transmembrane protein FAM155A	Pituitary	No	Yes	No	No	153.431	-1.042	1.873	1.281	1.899	-1.158	2.118	1.436	7.329	-1.364
ENSBTAG00000001422	protein_coding	9	19000364	19035860	-1	HMGN3	high mobility group nucleosomal binding domain 3	Pituitary	No	No	No	Yes	141.244	1.021	65.452	-1.124	37.891	1.002	63.518	1.263	76.643	-1.067
ENSBTAG00000039630	protein_coding	17	54330421	54338333	-1	TMED2	RNP24; Uncharacterized protein	Pituitary	No	No	No	Yes	140.512	-1.061	40.776	-1.041	73.946	1.039	54.848	1.133	128.59	1
ENSBTAG00000008733	protein_coding	X	95708020	95714844	-1	MAGED1	melanoma antigen family D1	Pituitary	No	No	No	Yes	137.195	-1.067	13.322	-1.079	20.697	-1.149	23.293	1.062	22.797	1.022
ENSBTAG00000031669	protein_coding	11	54723190	55906462	-1	CTNNA2	CTNNA2 protein; Uncharacterized protein	Pituitary	No	Yes	No	Yes	121.792	1.058	0.441	1.154	0.826	1.081	1.172	-1.101	2.342	-1.362
ENSBTAG00000045925	protein_coding	X	83495862	83501893	1	CITED1	Cbp/p300-interacting transactivator, with Glu/Asp-rich carboxy-terminal domain, 1	Pituitary	No	No	No	Yes	117.352	-1.229	3.962	1.139	0.391	1.079	2.25	1.063	1.938	-1.175
ENSBTAG00000006673	protein_coding	21	70717761	70727303	-1	TMEM179	transmembrane protein 179	Pituitary	No	Yes	No	No	114.818	-1.19	0.199	NA	0.246	-1.292	0.401	-1.005	4.124	-1.008
ENSBTAG00000013798	protein_coding	2	107958895	107978251	-1	PTPRN	protein tyrosine phosphatase, receptor type, N	Pituitary	No	Yes	No	No	105.96	1.053	0.119	NA	0.097	NA	0.155	NA	0.824	-1.166
ENSBTAG00000038093	protein_coding	4	11912009	11921418	1	PEG10	retrotransposon-derived protein PEG10 isoform 1	Pituitary	No	Yes	No	No	101.079	1.123	0.869	1.504	1.111	-1.204	0.931	1.323	0.415	-1.694
ENSBTAG00000013856	protein_coding	7	83706304	84016324	-1	SSBP2	single-stranded DNA binding protein 2	Pituitary	No	No	No	Yes	100.828	-1.032	26.575	-1.04	6.712	1.079	33.489	1.06	46.393	-1.15
ENSBTAG00000039888	protein_coding	X	97804344	97811615	1	MAGED2	melanoma antigen family D2	Pituitary	No	No	No	Yes	100.221	-1.055	10.423	-1.002	3.786	-1.052	29.473	1.176	26.525	1.159
ENSBTAG00000009180	protein_coding	23	33268316	33288625	-1	NRSN1	neurensin 1	Pituitary	No	Yes	No	No	98.737	1.265	0.105	NA	0.111	NA	0.107	NA	0.404	-1.524
ENSBTAG00000010860	protein_coding	15	24303204	24316174	-1	DRD2	dopamine receptor D2	Pituitary	No	Yes	No	No	96.859	1.092	0.138	NA	0.086	NA	0.387	-1.806	0.182	NA
ENSBTAG00000038326	protein_coding	18	64202395	64211372	-1		Artiodactyl-specific sub-telomeric protein	Pituitary	No	Yes	No	No	96.053	-1.058	0.088	NA	0.195	NA	0.246	1.176	0.155	NA
ENSBTAG00000008687	protein_coding	13	37812787	38051895	1	PCSK2	proprotein convertase subtilisin/kexin type 2	Pituitary	Yes	Yes	No	No	92.045	3.388	0.127	NA	0.326	-1.597	0.356	1.147	0.507	-1.193
ENSBTAG00000014418	protein_coding	22	41319551	42108622	1	FHIT	fragile histidine triad	Pituitary	Yes	No	No	No	91.647	1.016	6.733	-1.729	36.054	-1.317	17.112	1.094	80.323	-1.582
ENSBTAG00000008717	protein_coding	2	112870323	112900274	-1	SERPINE2	serpin peptidase inhibitor, clade E (nexin, plasminogen activator inhibitor type 1), member 2	Pituitary	Yes	No	No	No	90.803	6.126	3.952	1.297	0.925	-1.504	5.516	1.565	12.769	1.1
ENSBTAG00000048077	protein_coding	X	95546166	95553642	1		Bos taurus melanoma antigen family D, 4B (MAGED4B), mRNA.	Pituitary	No	No	No	Yes	83.425	-1.111	3.743	-1.022	0.807	-1.347	3.538	1.351	10.256	-1.262
ENSBTAG00000009128	protein_coding	1	35009035	35024781	-1	POU1F1	POU class 1 homeobox 1	Pituitary	No	Yes	No	No	82.235	-1.322	0.092	NA	0.059	NA	0.1	NA	0.133	NA
ENSBTAG00000020662	protein_coding	5	57774486	57823736	1	CIP29	Cytokine induced protein 29 kDa; Uncharacterized protein	Pituitary	No	No	No	Yes	80.996	-1.001	53.771	-1.222	32.171	-1.041	79.886	1.174	78.444	1.18
ENSBTAG00000002952	protein_coding	3	250260	276531	-1	TBX19	T-box 19	Pituitary	No	Yes	No	No	80.918	2.359	0.404	1.142	0.644	-1.115	0.591	-1.09	1.255	-1.182
ENSBTAG00000032875	protein_coding	X	50786254	50787236	-1	BEX2	Protein BEX2	Pituitary	No	Yes	No	Yes	79.7	-1.086	0.275	1.239	0.122	NA	0.069	NA	0.464	-1.225
ENSBTAG00000019041	protein_coding	22	33069684	33589723	-1	FAM19A1	protein FAM19A1 precursor	Pituitary	No	No	No	Yes	76.909	1.003	0.617	-1.536	2.599	-1.397	1.172	1.146	3.32	-1.014
ENSBTAG00000031564	protein_coding	X	97432890	97461194	1	GNL3L	guanine nucleotide binding protein-like 3 (nucleolar)-like	Pituitary	No	No	No	Yes	76.001	-1.083	39.074	-1.082	29.037	1.113	45.698	1.071	74.093	1.032
ENSBTAG00000016043	protein_coding	5	103964866	103971313	-1	GNB3	guanine nucleotide binding protein (G protein), beta polypeptide 3	Pituitary	No	Yes	No	No	75.771	-1.345	1.046	1.095	0.445	-1.006	1.617	1.217	1.538	-1.016
ENSBTAG00000003530	protein_coding	11	102698014	102771662	-1	DDX31	DEAD (Asp-Glu-Ala-Asp) box polypeptide 31	Pituitary	No	No	No	Yes	74.139	-1.001	36.098	-1.023	27.981	-1.028	65.846	1.007	51.239	-1.084
ENSBTAG00000001035	protein_coding	29	43623210	43636775	-1	SF1	splicing factor 1	Pituitary	No	No	Yes	No	73.614	1.007	44.456	-1.044	53.919	-1.011	42.841	1.141	64.936	-1.011
ENSBTAG00000000438	protein_coding	6	85156053	85173495	-1	GNRHR	gonadotropin-releasing hormone receptor	Pituitary	No	Yes	No	No	72.761	-1.193	0.07	NA	0.095	NA	0.078	NA	0.143	NA
ENSBTAG00000014100	protein_coding	25	1054501	1066815	1	BAIAP3	BAI1-associated protein 3	Pituitary	No	Yes	No	No	72.673	-1.087	0.283	1.377	0.086	NA	0.4	-1.272	0.443	-1.184
ENSBTAG00000000997	pseudogene	X	28241961	28242450	-1			Pituitary	No	Yes	No	No	72.287	-1.47	0.047	NA	0.057	NA	0.069	NA	0.123	NA
ENSBTAG00000019403	protein_coding	4	32057862	32077033	1	MALSU1	mitochondrial assembly of ribosomal large subunit 1	Pituitary	Yes	No	No	No	71.979	-1.569	23.697	-1.26	39.692	-1.159	28.229	-1.067	37.739	-1.303
ENSBTAG00000035615	protein_coding	X	4015335	4032280	-1	UPF3B	UPF3 regulator of nonsense transcripts homolog B (yeast)	Pituitary	No	No	No	Yes	71.486	-1.053	15.638	-1.164	18.668	1.073	30.656	1.104	47.157	-1.044
ENSBTAG00000009351	protein_coding	5	116756235	116897163	1	ATXN10	ataxin 10	Pituitary	No	No	No	Yes	69.339	-1.017	43.862	-1.026	25.866	1.087	59.409	1.006	26.956	-1.075
ENSBTAG00000017223	protein_coding	4	95066962	95079685	1	MEST	mesoderm specific transcript	Pituitary	No	Yes	No	No	69.023	1.325	2.188	-1.05	2.897	-1.131	3.183	-1.271	2.896	-1.059
ENSBTAG00000007698	protein_coding	7	4507987	4513857	-1	TMEM59L	transmembrane protein 59-like	Pituitary	No	Yes	No	No	68.954	1.407	0.176	NA	0.083	NA	0.329	1.075	1.09	1.155
ENSBTAG00000025126	protein_coding	19	26675245	26676864	1		LOC788205 protein; Uncharacterized protein	Pituitary	No	Yes	No	No	68.771	1.354	0.362	-1.155	0.25	-1.293	2.53	1.258	1.879	1.254
ENSBTAG00000033284	protein_coding	14	25052885	25058779	1	CHCHD7	coiled-coil-helix-coiled-coil-helix domain containing 7	Pituitary	No	No	No	Yes	68.636	-1.12	36.752	1.012	26.348	-1.042	39.857	1.105	47.776	1.052
ENSBTAG00000016063	protein_coding	2	118194131	118436930	-1	DNER	delta/notch-like EGF repeat containing	Pituitary	No	Yes	No	Yes	67.725	1.257	5.147	-1.21	3.686	1.454	3.378	1.144	4.944	-1.175
ENSBTAG00000004602	protein_coding	7	48063871	48069063	-1	PITX1	paired-like homeodomain 1	Pituitary	No	Yes	Yes	No	67.543	-1.14	0.394	-1.263	0.048	NA	0.247	-2.6	5.695	1.174
ENSBTAG00000021913	protein_coding	25	39609810	39672867	1	MMD2	monocyte to macrophage differentiation-associated 2	Pituitary	No	Yes	No	No	66.606	-1.385	0.754	-1.155	0.175	NA	0.29	-1.006	1.466	-1.436
ENSBTAG00000007955	protein_coding	25	26620088	26640306	1	SEZ6L2	seizure related 6 homolog (mouse)-like 2	Pituitary	No	Yes	No	No	62.913	1.066	0.077	NA	0.049	NA	0.092	NA	0.348	-1.059
ENSBTAG00000004622	protein_coding	13	38782689	38833049	-1	DZANK1	double zinc ribbon and ankyrin repeat domains 1	Pituitary	No	Yes	No	No	61.863	1.055	1.937	-1.081	0.586	1.118	1.274	-1.148	3.068	-1.355
ENSBTAG00000047599	protein_coding	4	65793129	65809031	-1	GHRHR	growth hormone releasing hormone receptor	Pituitary	No	Yes	No	No	60.888	-1.675	0.056	NA	0.042	NA	0.091	NA	0.165	NA
ENSBTAG00000012860	protein_coding	X	85450103	85453009	1	PDZD11	PDZ domain containing 11	Pituitary	No	No	No	Yes	60.243	-1.061	29.935	-1.058	19.874	-1.04	60.205	-1.085	40.155	1.239
ENSBTAG00000016817	protein_coding	2	122889872	122915674	1	SNRNP40	small nuclear ribonucleoprotein 40kDa (U5)	Pituitary	No	No	No	Yes	60.233	1.05	30.73	-1.067	23.285	-1.051	25.358	1.171	46.895	-1.011
ENSBTAG00000036287	protein_coding	9	85917825	86020619	1	SAMD5	sterile alpha motif domain containing 5	Pituitary	Yes	No	No	No	59.355	-1.403	12.916	-1.293	9.277	-1.165	12.823	-1.096	25.173	-1.589
ENSBTAG00000045931	protein_coding	X	79554829	79602478	1	MAGT1	magnesium transporter 1	Pituitary	No	No	No	Yes	59.134	-1.052	11.221	-1.125	36.918	1.065	19.424	1.163	45.466	1.045
ENSBTAG00000008390	protein_coding	2	13825855	13873784	-1	DNAJC10	DnaJ (Hsp40) homolog, subfamily C, member 10	Pituitary	Yes	No	No	No	58.203	1.293	15.112	1.11	9.116	1.251	18.457	1.529	48.482	1.089
ENSBTAG00000047979	protein_coding	4	117153120	117411239	1		Uncharacterized protein	Pituitary	No	Yes	No	No	58.166	-1.36	0.167	NA	0.634	-1.129	0.509	-1.072	1.701	-1.487
ENSBTAG00000005562	protein_coding	2	41791846	42371758	-1	GALNT13	polypeptide N-acetylgalactosaminyltransferase 13	Pituitary	No	No	No	Yes	58	1.002	0.256	-1.173	0.798	1.008	4.768	-1.486	1.24	-1.365
ENSBTAG00000032493	protein_coding	19	43298125	43316234	-1	FAM134C	family with sequence similarity 134, member C	Pituitary	No	No	No	Yes	56.519	1.097	11.163	-1.028	17.625	1.019	24.35	1.074	40.338	1.015
ENSBTAG00000004600	protein_coding	X	92116549	92142964	-1	OTUD5	OTU deubiquitinase 5	Pituitary	No	No	No	Yes	53.661	-1.055	17.543	-1.033	27.718	1.025	34.904	1.056	33.148	-1.101
ENSBTAG00000015981	protein_coding	4	22042177	22145007	-1	ETV1	ets variant 1	Pituitary	No	Yes	No	No	53.371	1.216	0.399	-1.167	0.798	-1.144	0.985	1.248	2.444	-1.368
ENSBTAG00000033153	protein_coding	9	48476204	49218551	-1	GRIK2	glutamate receptor, ionotropic kainate 2	Pituitary	No	No	No	Yes	52.865	1.031	1.542	-1.056	1.345	1.019	3.839	1.459	4.89	-1.279
ENSBTAG00000009906	protein_coding	11	82824017	82855964	-1	DDX1	DEAD (Asp-Glu-Ala-Asp) box helicase 1	Pituitary	No	No	Yes	No	52.355	-1.113	42.037	-1.102	17.733	-1.065	41.303	-1.043	42.027	1.133
ENSBTAG00000044101	protein_coding	21	56534297	56581876	1	C14orf159	chromosome 14 open reading frame 159	Pituitary	No	Yes	No	No	52.146	-1.275	0.764	-1.146	0.355	-1.076	1.652	1.337	3.451	1.133
ENSBTAG00000020455	protein_coding	22	21615593	21838921	-1	ITPR1	inositol 1,4,5-trisphosphate receptor type 1	Pituitary	No	Yes	No	No	51.489	-1.295	2.107	-1.056	3.037	1.093	4.725	1.095	6.069	1.086
ENSBTAG00000013035	protein_coding	10	72953088	72955661	1	SIX6	SIX homeobox 6	Pituitary	No	Yes	No	No	51.218	-1.132	0.059	NA	0.043	NA	0.092	NA	0.076	NA
ENSBTAG00000001605	protein_coding	10	92624410	92632934	-1	DIO1	deiodinase, iodothyronine, type I	Pituitary	No	Yes	No	No	50.84	-1.085	0.269	1.093	0.06	NA	0.09	NA	0.994	1.796
ENSBTAG00000011056	protein_coding	X	32309003	32324475	-1	IDS	iduronate 2-sulfatase precursor	Pituitary	No	Yes	No	No	50.052	1.138	2.751	1.061	2.004	-1.044	5.404	-1.085	3.493	-1.187
ENSBTAG00000016096	protein_coding	X	92308616	92320415	-1	SYP	synaptophysin	Pituitary	No	Yes	No	No	48.206	1.017	0.357	-1.04	0.298	-1.183	1.118	1.423	2.135	1.074
ENSBTAG00000023338	protein_coding	18	64270787	64282112	-1	PEG3	paternally expressed 3	Pituitary	No	Yes	No	No	47.434	1.044	0.731	-1.135	0.679	-1.316	1.177	-1.126	0.719	-1.362
ENSBTAG00000005043	protein_coding	X	91232235	91236073	1	TIMP1	TIMP metallopeptidase inhibitor 1	Pituitary	No	No	No	Yes	46.915	1.191	17.957	1.228	4.028	-1.162	43.962	1.643	17.226	1.297
ENSBTAG00000037844	protein_coding	20	53409876	54014021	1	CDH18	cadherin 18, type 2	Pituitary	No	Yes	No	No	46.689	1.046	0.152	NA	0.297	1.032	0.192	NA	0.459	-1.34
ENSBTAG00000032148	protein_coding	5	36197272	36807308	-1	TMEM117	Bos taurus transmembrane protein 117 (TMEM117), mRNA.	Pituitary	Yes	No	No	No	46.121	-1.115	3.848	-1.311	6.685	-1.056	3.758	1.078	35.818	-1.807
ENSBTAG00000014332	protein_coding	5	99647123	99701630	-1		Uncharacterized protein	Pituitary	Yes	No	No	No	45.521	-1.652	1.04	1.093	3.088	-1.277	2.136	1.122	8.157	-1.009
ENSBTAG00000020048	protein_coding	6	102687307	103063481	-1	MAPK10	mitogen-activated protein kinase 10	Pituitary	No	Yes	No	No	45.198	-1.049	0.099	NA	0.251	-1.027	0.181	NA	0.783	-1.353
ENSBTAG00000005679	protein_coding	25	37902689	37918783	1	TMEM130	transmembrane protein 130	Pituitary	No	Yes	No	No	44.684	1.645	0.078	NA	0.039	NA	0.078	NA	0.494	-1.062
ENSBTAG00000008295	protein_coding	25	36459674	36469782	1	ACTL6B	actin-like 6B	Pituitary	No	Yes	No	No	43.405	-1.063	0.136	NA	1.146	-1.068	0.239	1.431	1.064	-1.104
ENSBTAG00000005321	protein_coding	22	38689066	39042517	1	CADPS	Ca++-dependent secretion activator	Pituitary	No	Yes	No	No	42.923	-1.186	0.064	NA	0.067	NA	0.082	NA	1.937	-1.133
ENSBTAG00000030913	protein_coding	1	143176083	143204865	1	Mx1	Interferon-induced GTP-binding protein Mx1 Interferon-induced GTP-binding protein Mx1, N-terminally processed	Pituitary	Yes	No	No	No	42.902	2.138	10.006	1.481	34.398	2.587	23.125	1.847	36.829	-1.558
ENSBTAG00000021189	protein_coding	X	15004976	15013244	1	ARHGAP36	Rho GTPase activating protein 36	Pituitary	No	Yes	No	No	42.587	-1.365	0.269	1.669	0.04	NA	0.319	1.873	0.067	NA
ENSBTAG00000020843	protein_coding	7	98155674	98199486	-1	PCSK1	proprotein convertase subtilisin/kexin type 1	Pituitary	No	Yes	No	No	42.494	1.268	0.112	NA	0.284	-1.242	0.45	-1.137	2.954	-1.296
ENSBTAG00000013250	protein_coding	X	92018743	92023258	-1	PCSK1N	proprotein convertase subtilisin/kexin type 1 inhibitor	Pituitary	No	Yes	No	No	42.479	1.036	0.132	NA	0.528	-1.276	0.194	NA	1.197	1.391
ENSBTAG00000046608	pseudogene	X	50551258	50552964	1			Pituitary	No	Yes	No	Yes	42.37	-1.094	1.507	1.088	0.531	-1.063	1.377	-1.014	1.089	-1.163
ENSBTAG00000009355	protein_coding	9	23746500	23855786	-1	SNAP91	synaptosomal-associated protein, 91kDa	Pituitary	No	Yes	No	No	41.918	1.015	0.095	NA	0.158	NA	0.162	NA	0.431	-1.243
ENSBTAG00000026242	protein_coding	14	63446266	63534092	-1	BAALC	brain and acute leukemia, cytoplasmic	Pituitary	No	Yes	No	No	41.83	1.292	0.409	-1.136	0.231	-1.373	0.447	-1.087	1.035	-1.534
ENSBTAG00000002865	protein_coding	20	2283783	2544502	1	KCNIP1	Kv channel interacting protein 1	Pituitary	No	Yes	No	No	41.778	-1.007	0.653	-1.376	0.451	-1.077	0.733	1.476	2.969	-1.226
ENSBTAG00000009620	protein_coding	9	104927415	105066196	-1	WDR27	WD repeat domain 27	Pituitary	Yes	No	No	No	41.138	-1.383	2.945	-1.322	5.229	-1.365	5.434	1.005	6.139	-1.134
ENSBTAG00000013249	protein_coding	10	25704582	25709754	1	SALL2	SALL2 protein; Uncharacterized protein	Pituitary	No	Yes	No	No	41.091	1.501	0.645	1.061	0.182	NA	0.428	1.287	1.537	1.032
ENSBTAG00000016060	protein_coding	13	18496784	18563503	-1	CREM	cAMP responsive element modulator	Pituitary	No	No	No	Yes	40.552	-1.017	37.711	1.034	22.937	1.079	9.08	1.147	11.953	-1.063
ENSBTAG00000011124	protein_coding	11	103734904	103741625	-1	LHX3	LIM homeobox 3	Pituitary	No	Yes	Yes	No	40.325	-1.107	0.037	NA	0.035	NA	0.037	NA	0.141	NA
ENSBTAG00000016302	protein_coding	23	19860795	19882823	1	SLC25A27	solute carrier family 25, member 27	Pituitary	Yes	No	No	No	40.048	-1.507	1.338	-1.283	5.233	-1.022	3.262	-1.215	7.125	-1.46
ENSBTAG00000019708	protein_coding	7	23779096	23882198	1	ACSL6	Acyl-CoA synthetase long-chain family member 6; Uncharacterized protein	Pituitary	No	Yes	No	No	39.844	-1.293	0.777	-1.09	1.655	1.054	2.156	1.254	1.78	-1.474
ENSBTAG00000048005	protein_coding	18	64216861	64229275	-1	MGC157368	MGC157368 protein; Uncharacterized protein	Pituitary	No	Yes	No	No	39.747	-1.257	0.077	NA	0.068	NA	0.095	NA	0.073	NA
ENSBTAG00000037581	protein_coding	18	65971580	65980686	-1	MZF1	myeloid zinc finger 1	Pituitary	No	No	Yes	No	39.056	-1.06	5.851	-1.084	9.645	1.055	17.55	1.103	22.979	1.052
ENSBTAG00000014051	protein_coding	14	59137214	59436333	1	ANGPT1	angiopoietin 1	Pituitary	Yes	No	No	No	38.675	-1.158	3.574	-1.484	3.115	1.205	4.721	-1.303	8.756	-2.273
ENSBTAG00000008495	protein_coding	21	23429313	23466211	-1	AP3B2	adaptor-related protein complex 3, beta 2 subunit	Pituitary	No	Yes	No	No	37.929	-1.291	0.056	NA	0.032	NA	0.235	1.026	1.01	1.004
ENSBTAG00000016675	protein_coding	17	56544746	56559580	-1	ANAPC7	anaphase promoting complex subunit 7	Pituitary	No	No	No	Yes	37.479	1.03	12.548	-1.028	12.353	1.031	16.06	1.193	31.615	-1.169
ENSBTAG00000008548	protein_coding	11	16157514	16173332	-1	FAM98A	protein FAM98A	Pituitary	No	No	No	Yes	37.171	-1.15	19.285	-1.17	9.053	-1.013	21.35	-1.018	18.325	-1.006
ENSBTAG00000016183	protein_coding	2	104782834	104808656	-1	MARCH4	membrane-associated ring finger (C3HC4) 4, E3 ubiquitin protein ligase	Pituitary	No	Yes	No	No	36.922	1.152	0.136	NA	0.188	NA	0.166	NA	0.438	-1.237
ENSBTAG00000038178	protein_coding	28	13138755	13142845	1	ZNF25	zinc finger protein 25	Pituitary	No	No	No	Yes	36.909	-1.161	5.091	-1.173	3.555	1.026	8.196	1.086	6.75	-1.126
ENSBTAG00000044119	protein_coding	17	59486327	59916267	1	KSR2	kinase suppressor of ras 2	Pituitary	No	Yes	No	No	36.715	-1.05	0.077	NA	0.174	NA	0.119	NA	0.946	-1.068
ENSBTAG00000001600	protein_coding	6	69355762	69434440	1	DCUN1D4	DCN1, defective in cullin neddylation 1, domain containing 4	Pituitary	No	No	No	Yes	36.664	-1.056	2.515	-1.027	11.331	1.114	9.604	1.157	17.162	-1.522
ENSBTAG00000020935	protein_coding	10	74095881	74139364	1	HIF1A	hypoxia inducible factor 1, alpha subunit (basic helix-loop-helix transcription factor)	Pituitary	No	No	Yes	No	36.657	1.01	15.75	-1.038	10.046	-1.049	34.531	1.075	18.886	-1.109
ENSBTAG00000001615	protein_coding	19	44742151	44751739	1	RUNDC3A	RUN domain containing 3A	Pituitary	No	Yes	No	No	36.59	-1.145	0.061	NA	0.061	NA	0.149	NA	0.609	1.271
ENSBTAG00000015979	protein_coding	19	20879077	20927187	-1	SEZ6	seizure related 6 homolog (mouse)	Pituitary	No	Yes	No	No	36.556	-1.223	0.111	NA	0.075	NA	0.109	NA	1.001	-1.207
ENSBTAG00000001637	protein_coding	X	104529014	104540078	1	FUNDC1	FUN14 domain containing 1	Pituitary	No	No	No	Yes	36.519	-1.026	14.99	-1.063	11.416	1.008	15.608	1.06	20.838	1.043
ENSBTAG00000011017	protein_coding	2	91960475	92057920	1	ABI2	abl-interactor 2	Pituitary	No	Yes	No	No	36.456	-1.015	2.182	1.015	2.389	1.069	3.462	1.203	7.909	-1.104
ENSBTAG00000011274	protein_coding	5	103899878	103906801	-1	ENO2	enolase 2 (gamma, neuronal)	Pituitary	No	Yes	No	No	36.436	1.345	0.092	NA	0.076	NA	0.131	NA	1.407	1.06
ENSBTAG00000021728	protein_coding	28	44224198	44251162	-1	OGDHL	oxoglutarate dehydrogenase-like	Pituitary	No	Yes	No	No	36.207	-1.219	0.047	NA	0.032	NA	0.04	NA	0.195	NA
ENSBTAG00000038584	protein_coding	11	106675880	106712955	-1	OLFM1	olfactomedin 1	Pituitary	Yes	No	No	No	36.118	-1.142	5.791	-1.849	0.074	NA	9.479	-1.678	0.585	-1.345
ENSBTAG00000001683	protein_coding	2	9567191	9590374	-1	FAM171B	protein FAM171B precursor	Pituitary	No	Yes	No	No	36.026	-1.022	0.252	-1.014	0.132	NA	0.417	1.079	1.258	-1.391
ENSBTAG00000047670	protein_coding	18	44305869	44378890	1	CHST8	carbohydrate (N-acetylgalactosamine 4-0) sulfotransferase 8	Pituitary	No	Yes	No	No	35.995	-1.111	0.509	1.021	0.079	NA	1.264	-1.245	0.46	-2.24
ENSBTAG00000002522	protein_coding	18	62700854	62707444	1	SYT5	synaptotagmin V	Pituitary	No	Yes	No	No	35.769	1.103	0.231	-1.111	1.164	-1.175	0.349	1.467	2.437	-1.109
ENSBTAG00000016513	protein_coding	18	61020212	61032896	-1	ZNF331	zinc finger protein 331	Pituitary	No	Yes	No	No	35.439	-1.173	2.269	-1.143	2.322	1.112	3.289	1.09	6.46	-1.113
ENSBTAG00000007879	protein_coding	25	34796842	34849834	1	SRRM3	serine/arginine repetitive matrix 3	Pituitary	No	Yes	No	No	35.253	-1.019	0.083	NA	0.039	NA	0.122	NA	1.296	-1.519
ENSBTAG00000046957	protein_coding	24	7692283	8100346	-1	DOK6	docking protein 6	Pituitary	Yes	No	No	No	35.084	1.125	1.543	-1.001	3.094	1.241	11.595	1.365	3.876	1.363
ENSBTAG00000009842	protein_coding	25	19283503	19307061	-1	CRYM	crystallin, mu	Pituitary	Yes	No	No	No	34.671	3.439	0.247	-1.14	5.661	-1.036	0.604	2.559	3.532	1.194
ENSBTAG00000047295	protein_coding	X	57455350	57456949	-1	MGC140151	MGC140151 protein; Uncharacterized protein	Pituitary	No	Yes	No	No	34.623	1.029	0.035	NA	0.033	NA	0.053	NA	0.512	1.199
ENSBTAG00000000317	protein_coding	15	76794436	76813776	1	MAPK8IP1	mitogen-activated protein kinase 8 interacting protein 1	Pituitary	No	Yes	No	No	34.508	-1.086	0.539	1.145	0.128	NA	0.981	-1.359	0.781	-1
ENSBTAG00000044050	protein_coding	14	24295567	24610955	1	XKR4	XK, Kell blood group complex subunit-related family, member 4	Pituitary	No	Yes	No	Yes	34.476	-1.266	0.232	1.056	0.212	1.091	0.808	1.7	1.005	-1.343
ENSBTAG00000007654	protein_coding	X	90149333	90230185	1	CHST7	carbohydrate (N-acetylglucosamine 6-O) sulfotransferase 7	Pituitary	No	No	No	Yes	34.347	-1.014	4.473	1.105	2.993	1.08	12.289	1.266	14.787	-1.078
ENSBTAG00000045742	protein_coding	5	69161772	69206620	1	C12orf75	chromosome 12 open reading frame 75	Pituitary	Yes	No	No	No	34.288	1.83	0.668	-1.045	9.682	1.174	1.754	1.583	10.43	1.533
ENSBTAG00000020537	protein_coding	2	108168449	108191017	1	ASIC4	acid sensing (proton gated) ion channel family member 4	Pituitary	No	Yes	No	No	34.191	-1.105	0.086	NA	0.072	NA	0.264	-1.29	0.251	-1.19
ENSBTAG00000018060	protein_coding	X	91784376	91791382	1	WDR13	WD repeat domain 13	Pituitary	No	No	No	Yes	34.086	-1.009	18.6	1	11.18	-1.056	24.483	1.003	30.306	1.076
ENSBTAG00000015994	protein_coding	12	16361601	16394987	1	LRRC63	leucine rich repeat containing 63	Pituitary	No	Yes	No	No	34.075	-1.023	0.093	NA	0.225	1.131	0.239	1.985	0.41	1.146
ENSBTAG00000010875	protein_coding	6	106061463	106065759	-1	MSX1	homeobox protein MSX-1	Pituitary	No	No	Yes	No	33.606	-1.285	1.453	1.213	0.259	-1.138	1.053	1.179	0.473	1.238
ENSBTAG00000000791	protein_coding	26	25893499	25904421	1	CALY	calcyon neuron-specific vesicular protein	Pituitary	No	Yes	No	No	33.555	3.243	0.134	NA	0.079	NA	0.307	1.424	0.903	1.044
ENSBTAG00000004291	protein_coding	X	3819817	3889945	-1	SEPT6	septin 6	Pituitary	No	No	No	Yes	33.462	-1.072	2.269	1.086	2.733	-1.061	5.115	1.332	23.571	-1.166
ENSBTAG00000004586	protein_coding	X	65143672	65149272	1		Uncharacterized protein	Pituitary	No	No	No	Yes	33.192	-1.007	17.534	-1.061	13.867	1.043	18.195	1.13	21.373	1.077
ENSBTAG00000030775	protein_coding	1	147132679	147359843	1	PCBP3	poly(rC) binding protein 3	Pituitary	No	No	No	Yes	33.058	-1.144	1.431	-1.126	1.242	-1.176	2.859	1.341	4.196	-1.363
ENSBTAG00000012946	protein_coding	9	29122564	29161606	-1	HSF2	heat shock factor protein 2	Pituitary	No	No	Yes	No	32.514	-1.28	9.315	-1.012	5.974	1.024	6.72	1.162	9.736	-1.034
ENSBTAG00000011538	protein_coding	3	120502458	120608549	-1	KIF1A	kinesin family member 1A	Pituitary	No	Yes	No	No	32.496	1.003	0.108	NA	0.07	NA	0.086	NA	0.656	-1.251
ENSBTAG00000015858	protein_coding	X	97359957	97364910	1	TSR2	Pre-rRNA-processing protein TSR2 homolog	Pituitary	No	No	No	Yes	31.99	-1.043	20.322	-1.114	10.143	1.024	18.97	1.104	13.724	1.055
ENSBTAG00000004223	protein_coding	19	23859292	23877479	1	SRR	serine racemase	Pituitary	No	No	No	Yes	31.981	-1.053	14.549	-1.13	9.843	-1.011	20.613	1.079	24.957	1.197
ENSBTAG00000018635	protein_coding	18	51587793	51603479	1	ATP1A3	ATPase, Na+/K+ transporting, alpha 3 polypeptide	Pituitary	No	Yes	No	No	31.961	1.174	0.055	NA	0.032	NA	0.059	NA	0.505	1.003
ENSBTAG00000021941	protein_coding	4	117555541	117803944	1	DPP6	dipeptidyl-peptidase 6	Pituitary	No	Yes	No	No	31.83	-1.416	0.883	-1.288	1.009	-1.174	1.054	1.135	2.617	1.003
ENSBTAG00000006732	protein_coding	4	49526574	49615802	-1	NRCAM	neuronal cell adhesion molecule	Pituitary	No	Yes	No	No	31.812	-1.087	0.059	NA	0.849	1.319	0.408	8.75	0.179	NA
ENSBTAG00000011928	protein_coding	1	59420222	59721760	-1	ZBTB20	zinc finger and BTB domain containing 20	Pituitary	Yes	No	No	No	31.527	1.104	6.139	-1.639	29.806	-1.042	5.289	1.136	11.092	-2.121
ENSBTAG00000014758	protein_coding	5	48917722	49009466	1	WIF1	WNT inhibitory factor 1	Pituitary	No	No	No	Yes	31.052	2.672	0.382	-1.656	3.783	-1.01	1.677	1.33	5.667	-1.189
ENSBTAG00000018996	protein_coding	9	98421510	99568077	-1	PARK2	E3 ubiquitin-protein ligase parkin	Pituitary	No	No	No	Yes	30.911	1.007	8.843	-1.252	16.823	-1.036	11.302	-1.057	14.091	-1.526
ENSBTAG00000013680	protein_coding	19	27973743	27978543	1	ATP1B2	ATPase, Na+/K+ transporting, beta 2 polypeptide	Pituitary	No	Yes	No	No	30.873	1.106	1.019	1.274	0.714	1.114	1.079	-1.044	0.858	-1.024
ENSBTAG00000019312	protein_coding	5	28773625	28827419	1	TFCP2	transcription factor CP2	Pituitary	No	No	Yes	No	30.859	-1.052	6.753	-1.082	9.229	1.085	13.669	1.144	19.598	-1.012
ENSBTAG00000013563	protein_coding	29	26450457	26492046	1	TSG101	tumor susceptibility 101	Pituitary	No	No	No	Yes	30.749	1.012	16.676	-1.184	7.614	1.062	11.691	1.103	21.938	1.065
ENSBTAG00000017504	protein_coding	5	30155763	30185025	1	FAIM2	Fas apoptotic inhibitory molecule 2	Pituitary	Yes	No	No	No	30.671	1.528	1.104	2.201	0.187	NA	1.687	5.468	2.702	-1.02
ENSBTAG00000007008	protein_coding	21	68706703	68736526	-1	MOK	MOK protein kinase	Pituitary	No	Yes	No	No	30.287	-1.053	0.726	-1.308	1.288	1.2	1.586	1.417	4.053	-1.241
ENSBTAG00000007578	protein_coding	26	37598736	37690332	-1	SHTN1	shootin 1	Pituitary	Yes	No	No	No	30.262	1.108	1.419	-1.025	11.476	1.151	7.187	3.435	15.676	1.084
ENSBTAG00000014273	protein_coding	4	94264903	94359377	1	NRF1	nuclear respiratory factor 1	Pituitary	No	No	Yes	No	29.998	-1.113	5.495	-1.148	9.807	1.062	10.064	1.1	19.385	-1.196
ENSBTAG00000005965	protein_coding	26	50854863	50882327	-1	ADGRA1	adhesion G protein-coupled receptor A1	Pituitary	No	Yes	No	No	29.926	-1.23	0.09	NA	0.391	-1.259	0.304	1.13	0.631	-1.064
ENSBTAG00000001305	protein_coding	22	55001027	55302080	-1	ATP2B2	plasma membrane calcium-transporting ATPase 2	Pituitary	No	No	No	Yes	29.909	-1.148	6.028	1.042	10.475	-1.074	0.634	1.354	1.428	-1.465
ENSBTAG00000007651	protein_coding	21	29296001	29340066	1	TARSL2	threonyl-tRNA synthetase-like 2	Pituitary	No	Yes	No	No	29.893	-1.013	0.261	-1.177	0.176	NA	0.42	-1.217	1.528	-1.508
ENSBTAG00000009271	protein_coding	10	85511321	85513973	-1	PNMA1	paraneoplastic Ma antigen 1	Pituitary	No	Yes	No	No	29.602	1.039	0.731	-1.05	0.393	-1.369	1.497	1.027	1.304	-1.084
ENSBTAG00000011028	protein_coding	X	81008166	81167688	1	ABCB7	ATP-binding cassette, sub-family B (MDR/TAP), member 7	Pituitary	No	No	No	Yes	29.484	1.276	17.261	1.011	14.629	1.012	17.492	1.029	25.127	-1.069
ENSBTAG00000013440	protein_coding	18	46544686	46552113	1	RBM42	RNA binding motif protein 42	Pituitary	No	No	No	Yes	29.119	-1.022	16.239	1.062	12.461	-1.209	24.666	1.095	24.658	1.159
ENSBTAG00000007788	protein_coding	X	92157114	92178592	-1	GRIPAP1	GRIP1 associated protein 1	Pituitary	No	No	No	Yes	29.117	-1.088	8.871	-1.139	10.745	1.06	24.295	1.025	21.577	1.023
ENSBTAG00000024426	protein_coding	4	12038499	12381524	1	PPP1R9A	protein phosphatase 1, regulatory subunit 9A	Pituitary	No	Yes	No	No	29.019	-1.057	1.122	-1.125	1.432	1.068	1.388	1.162	3.365	1.1
ENSBTAG00000010874	protein_coding	1	95795892	95799185	1	GHSR	growth hormone secretagogue receptor	Pituitary	No	Yes	No	No	28.984	-1.706	0.075	NA	0.177	NA	0.204	1.119	0.427	-1.155
ENSBTAG00000010008	protein_coding	15	24209210	24254092	1	TTC12	tetratricopeptide repeat domain 12	Pituitary	No	Yes	No	No	28.868	-1.14	0.769	1.11	1.011	-1.156	1.252	-1.336	2.477	-1.367
ENSBTAG00000019131	protein_coding	3	19105094	19119703	1	CELF3	CUGBP, Elav-like family member 3	Pituitary	No	Yes	No	No	28.863	1.087	0.03	NA	0.022	NA	0.048	NA	1.082	-1.105
ENSBTAG00000002295	protein_coding	2	21725942	21830229	1	ATF2	activating transcription factor 2	Pituitary	No	No	Yes	Yes	28.581	-1.004	6.5	-1.218	12.885	-1.046	12.19	1.087	23.78	-1.235
ENSBTAG00000009209	protein_coding	3	98060149	98110668	1	BEND5	BEN domain containing 5	Pituitary	No	Yes	No	No	28.189	-1.082	2.131	1.018	1.703	-1	2.35	1.365	5.359	-1.244
ENSBTAG00000022360	protein_coding	5	86571273	87036285	1	SOX5	SRY (sex determining region Y)-box 5	Pituitary	No	No	Yes	No	27.762	1.011	5.253	-1.221	25.038	1.063	10.469	1.076	9.522	-1.113
ENSBTAG00000001028	protein_coding	15	55540434	55636141	-1	MAP6	microtubule-associated protein 6	Pituitary	No	Yes	No	No	27.562	1.041	0.08	NA	0.174	NA	0.107	NA	0.733	-1.296
ENSBTAG00000003044	protein_coding	8	91185516	91234089	-1	SPIN1	spindlin 1	Pituitary	No	No	No	Yes	27.37	1	6.096	-1.112	8.405	1.034	11.135	1.148	14.481	-1.049
ENSBTAG00000019008	protein_coding	25	569058	605515	-1	FBXL16	F-box and leucine-rich repeat protein 16	Pituitary	No	Yes	No	No	26.781	-1.047	1.01	-1.118	1.352	-1.115	1.598	-1.009	4.677	1.072
ENSBTAG00000009017	protein_coding	11	95514365	95538847	-1	NR5A1	nuclear receptor subfamily 5, group A, member 1	Pituitary	No	Yes	No	No	26.773	-1.273	0.02	NA	0.025	NA	0.051	NA	0.055	NA
ENSBTAG00000018125	protein_coding	2	47315201	47472004	-1	KIF5C	kinesin family member 5C	Pituitary	No	Yes	No	No	26.64	1.206	0.154	NA	0.191	NA	0.111	NA	0.937	-1.027
ENSBTAG00000019053	protein_coding	17	1907141	1931362	1	MAP9	microtubule-associated protein 9	Pituitary	No	Yes	No	No	26.634	-1.276	0.089	NA	0.212	-1.245	0.656	1.468	2.885	-1.131
ENSBTAG00000045747	rRNA	25	32469329	32469481	1	5_8S_rRNA	5.8S ribosomal RNA	Pituitary	Yes	No	No	No	26.325	2.387	4.257	1.147	7.954	-2.46	9.854	1.532	18.281	1.173
ENSBTAG00000032183	protein_coding	5	35657329	36042694	1	NELL2	neural EGFL like 2	Pituitary	No	Yes	No	No	26.243	1.175	0.502	1.203	0.464	1.089	0.648	1.191	1.189	1.002
ENSBTAG00000006919	protein_coding	24	50993949	51045661	1	SMAD4	SMAD family member 4	Pituitary	No	No	Yes	No	26.22	-1.043	16.438	-1.084	10.122	-1.028	17.312	1.196	23.019	-1.104
ENSBTAG00000039090	protein_coding	X	98101931	98103366	-1	MAGEH1	melanoma antigen family H1	Pituitary	No	No	No	Yes	26.113	-1.12	3.129	-1.06	5.251	1.189	4.8	1.229	9.813	1.169
ENSBTAG00000007920	protein_coding	13	51736324	51765187	-1	PANK2	pantothenate kinase 2	Pituitary	No	No	No	Yes	25.974	1.003	12.453	-1.333	8.381	-1.012	16.307	1.171	24.794	-1.031
ENSBTAG00000014967	protein_coding	2	134512629	134616219	-1	PAX7	paired box 7	Pituitary	Yes	No	No	No	25.892	4.549	2.602	1.284	0.039	NA	0.055	NA	0.047	NA
ENSBTAG00000002015	protein_coding	X	69560862	69691963	1	RPS6KA6	ribosomal protein S6 kinase, 90kDa, polypeptide 6	Pituitary	No	No	No	Yes	25.73	-1.08	1.394	-1.195	7.95	1.033	1.269	1.249	7.012	-1.288
ENSBTAG00000027017	protein_coding	11	27200797	27204850	1	SIX3	SIX homeobox 3	Pituitary	No	Yes	Yes	No	25.702	1.25	0.043	NA	0.029	NA	0.031	NA	0.043	NA
ENSBTAG00000020410	protein_coding	9	54038474	54104380	-1	UFL1	UFM1-specific ligase 1	Pituitary	No	No	No	Yes	25.573	-1.099	7.503	-1.089	11.537	-1.057	8.73	1.03	19.111	-1.245
ENSBTAG00000012980	protein_coding	X	98445429	98486028	1	RRAGB	Ras-related GTP binding B	Pituitary	No	No	No	Yes	25.569	-1.015	2.851	-1.167	5.056	-1.022	4.304	1.194	9.709	-1.031
ENSBTAG00000039530	protein_coding	8	73147853	73152844	1	NEFM	neurofilament, medium polypeptide	Pituitary	No	Yes	No	No	25.532	-1.38	0.021	NA	0.019	NA	0.024	NA	0.305	-1.214
ENSBTAG00000024957	protein_coding	6	36285494	36432426	1	SNCA	synuclein, alpha (non A4 component of amyloid precursor)	Pituitary	Yes	No	No	No	25.486	-1.087	1.046	-1.139	1.313	1.379	1.219	1.415	13.146	-4.796
ENSBTAG00000018272	protein_coding	16	45621457	45879645	1	RERE	arginine-glutamic acid dipeptide (RE) repeats	Pituitary	No	No	Yes	No	25.454	-1.004	22.756	1.205	8.088	-1.023	18.128	1.097	23.421	-1.35
ENSBTAG00000032852	protein_coding	X	50528609	50531696	1	GPRASP2	G protein-coupled receptor associated sorting protein 2	Pituitary	No	Yes	No	Yes	25.453	-1.026	1.115	-1.05	1.883	1.143	1.952	1.051	2.284	1.131
ENSBTAG00000014124	protein_coding	8	23748586	24032951	1	MLLT3	myeloid/lymphoid or mixed-lineage leukemia; translocated to, 3	Pituitary	No	No	No	Yes	25.397	1.002	2.479	1.035	1.341	-1.001	3.277	1.144	20.014	-1.341
ENSBTAG00000011562	protein_coding	26	51537509	51609090	-1	STK32C	serine/threonine kinase 32C	Pituitary	No	Yes	No	No	25.278	-1.117	0.312	-1.014	1.657	-1.207	1.12	1.09	1.562	-1.153
ENSBTAG00000045952	rRNA	25	32468496	32468648	1	5_8S_rRNA	5.8S ribosomal RNA	Pituitary	Yes	No	No	No	25.128	2.192	3.949	1.163	8.051	-2.2	9.895	1.476	18.505	1.144
ENSBTAG00000016954	protein_coding	2	122194339	122213700	-1	TMEM39B	transmembrane protein 39B	Pituitary	No	No	No	Yes	25.061	1.042	5.444	-1.037	8.502	1.089	11.198	1.242	16.228	1.089
ENSBTAG00000004549	protein_coding	X	80939906	80970032	-1	UPRT	uracil phosphoribosyltransferase (FUR1) homolog (S. cerevisiae)	Pituitary	No	No	No	Yes	24.998	-1.076	13.056	-1.135	5.32	-1.043	13.93	1.153	23.05	-1.147
ENSBTAG00000000559	protein_coding	13	75374575	75384705	-1	PLTP	phospholipid transfer protein	Pituitary	Yes	No	No	No	24.943	1.334	7.1	1.673	8.949	-1.296	13.233	1.393	15.642	1.137
ENSBTAG00000002181	protein_coding	14	7440523	7582740	-1	KHDRBS3	KH domain containing, RNA binding, signal transduction associated 3	Pituitary	No	No	No	Yes	24.887	-1.422	1.017	-1.309	2.178	-1.217	4.22	1.07	4.294	-1.162
ENSBTAG00000046882	rRNA	25	32471121	32471273	1	5_8S_rRNA	5.8S ribosomal RNA	Pituitary	Yes	No	No	No	24.804	2.329	4.015	1.14	8.055	-2.121	9.181	1.414	19.266	1.155
ENSBTAG00000020053	protein_coding	13	34063175	34261299	-1	ZEB1	zinc finger E-box-binding homeobox 1	Pituitary	No	No	Yes	No	24.67	1.017	7.721	-1.041	7.558	-1.008	9.472	1.156	13.6	-1.333
ENSBTAG00000048148	rRNA	25	32465610	32465762	1	5_8S_rRNA	5.8S ribosomal RNA	Pituitary	Yes	No	No	No	24.616	2.241	4.205	1.104	7.952	-2.443	9.267	1.435	18.689	1.215
ENSBTAG00000046142	protein_coding	25	42518065	42548418	1	PRKAR1B	protein kinase, cAMP-dependent, regulatory, type I, beta	Pituitary	No	No	No	Yes	24.559	1.151	4.175	1.008	2.367	-1.044	10.117	1.127	6.961	-1.017
ENSBTAG00000014923	protein_coding	18	24205242	24231176	1	BBS2	Bardet-Biedl syndrome 2	Pituitary	No	Yes	No	No	24.386	-1.023	3.888	-1.051	5.137	1.031	6.587	1.14	7.502	1.064
ENSBTAG00000002717	protein_coding	26	24131990	24144138	1	INA	internexin neuronal intermediate filament protein, alpha	Pituitary	No	Yes	No	No	24.368	-1.027	0.029	NA	0.027	NA	0.028	NA	0.365	-1.058
ENSBTAG00000030227	protein_coding	7	53663779	53787480	1	PCDHA13	Uncharacterized protein	Pituitary	No	Yes	No	No	24.314	-1.056	0.637	1.035	0.626	-1.006	1.511	-1.064	1.293	-1.126
ENSBTAG00000008129	protein_coding	5	103581388	103611327	-1	CLSTN3	calsyntenin 3	Pituitary	No	Yes	No	No	24.162	1.047	0.135	NA	0.731	1.539	1.419	-1.744	1.371	1.533
ENSBTAG00000011209	protein_coding	3	14926783	14946170	-1	SYT11	synaptotagmin XI	Pituitary	No	Yes	No	Yes	24.12	1.224	0.773	1.114	0.301	-1.212	1.984	1.565	2.187	1.065
ENSBTAG00000030179	protein_coding	5	120127056	120137203	1	MAPK8IP2	mitogen-activated protein kinase 8 interacting protein 2	Pituitary	No	Yes	No	No	24.021	-1.137	0.094	NA	0.054	NA	0.311	1.2	0.596	-1.065
ENSBTAG00000010573	protein_coding	5	110757759	110799142	-1	FAM227A	family with sequence similarity 227, member A	Pituitary	No	Yes	No	No	24.017	1.044	0.112	NA	0.266	-1.286	0.355	1.385	1.133	-1.754
ENSBTAG00000022449	protein_coding	6	99233279	99410753	-1	SCD5	stearoyl-CoA desaturase 5	Pituitary	Yes	No	No	No	23.906	1.388	2.92	1.19	3.463	1.103	3.238	2.664	1.759	1.121
ENSBTAG00000004292	protein_coding	6	105105248	105166798	1	CRMP1	collapsin response mediator protein 1	Pituitary	No	Yes	No	No	23.897	-1.04	0.185	NA	0.077	NA	0.28	1.055	0.472	-1.14
ENSBTAG00000006393	protein_coding	24	57298434	57333273	-1	FECH	ferrochelatase	Pituitary	No	No	No	Yes	23.859	1.064	20.384	-1.138	20.653	1.037	21.336	-1.101	13.824	-1.031
ENSBTAG00000030749	protein_coding	3	80258491	80375749	-1	DNAJC6	DnaJ (Hsp40) homolog, subfamily C, member 6	Pituitary	No	Yes	No	No	23.577	1.021	0.087	NA	2.383	-1.061	0.199	NA	1.333	-1.579
ENSBTAG00000019058	protein_coding	5	107548976	107639845	1	IQSEC3	IQ motif and Sec7 domain 3	Pituitary	No	Yes	No	No	23.348	-1.074	0.026	NA	0.048	NA	0.055	NA	0.097	NA
ENSBTAG00000010299	protein_coding	24	23166234	23627792	1	NOL4	nucleolar protein 4	Pituitary	No	Yes	No	No	23.347	1.094	0.087	NA	0.283	-1.054	0.159	NA	0.497	-1.326
ENSBTAG00000046199	protein_coding	11	32130133	32482612	-1		Neurexin-1	Pituitary	No	No	No	Yes	23.137	1.134	0.336	-1.43	3.196	-1.16	8.667	-1.538	1.251	-1.014
ENSBTAG00000016355	protein_coding	15	55992137	56317353	1	UVRAG	UV radiation resistance associated	Pituitary	No	No	No	Yes	22.9	-1.075	4.341	-1.293	13.796	1.043	10.957	-1.029	20.649	-1.489
ENSBTAG00000010114	protein_coding	X	50449123	50450786	1	ARMCX5	armadillo repeat containing, X-linked 5	Pituitary	No	No	No	Yes	22.813	-1.096	3.039	-1.074	6.22	1.137	6.048	1.121	10.053	1.085
ENSBTAG00000006273	protein_coding	5	115084016	115117266	1	SULT4A1	sulfotransferase family 4A, member 1	Pituitary	No	Yes	No	No	22.396	-1.026	0.037	NA	0.053	NA	0.066	NA	0.599	-1.049
ENSBTAG00000017751	protein_coding	19	62614470	62654740	1	RGS9	regulator of G-protein signaling 9	Pituitary	No	Yes	No	No	22.338	-1.319	0.624	-1.036	0.466	-1.146	1.262	1.312	4.426	-1.213
ENSBTAG00000002174	protein_coding	5	95098306	95228587	1	RERG	RAS-like, estrogen-regulated, growth inhibitor	Pituitary	No	No	No	Yes	22.313	-1.101	1.513	-1.028	2.17	1.05	4.11	1.207	2.298	1.166
ENSBTAG00000017837	protein_coding	6	67260993	67714458	1	GABRB1	gamma-aminobutyric acid (GABA) A receptor, beta 1	Pituitary	No	Yes	No	No	22.217	-1.351	0.445	-1.001	1.076	1.182	1.196	1.11	2.235	-1.283
ENSBTAG00000016002	protein_coding	20	6595534	6657251	1	FAM169A	family with sequence similarity 169, member A	Pituitary	No	Yes	No	No	22.122	1.143	0.318	1.121	0.133	NA	0.167	NA	3.269	1.006
ENSBTAG00000015226	protein_coding	18	62616007	62638443	-1	BRSK1	BR serine/threonine kinase 1	Pituitary	No	Yes	No	No	22.114	-1.089	0.562	-1.14	0.339	1.144	0.811	1.289	1.103	1.15
ENSBTAG00000006122	protein_coding	X	96362880	96520246	-1	HUWE1	HECT, UBA and WWE domain containing 1, E3 ubiquitin protein ligase	Pituitary	No	No	No	Yes	22.088	-1.009	7.736	-1.112	12.917	1.054	10.272	1.07	16.174	-1.177
ENSBTAG00000018130	protein_coding	2	97843887	97988140	1	MAP2	microtubule-associated protein 2	Pituitary	No	Yes	No	No	22.063	1.195	0.202	-1.056	1.263	1.126	1.188	1.051	1.002	-2.012
ENSBTAG00000018206	protein_coding	14	68251838	68342901	1	NIPAL2	NIPA-like domain containing 2	Pituitary	Yes	No	No	No	21.973	-1.444	3.822	-1.821	3.116	1.046	9.006	-1.546	13.341	-1.262
ENSBTAG00000019412	protein_coding	25	17269948	17407207	1	C16orf62	chromosome 16 open reading frame 62	Pituitary	No	No	No	Yes	21.931	1.085	8.098	-1.02	9.177	1.063	17.235	1.022	16.514	-1.045
ENSBTAG00000024044	protein_coding	11	21526906	21574655	-1	CDKL4	cyclin-dependent kinase-like 4	Pituitary	Yes	No	No	No	21.835	-1.256	0.231	-1	3.124	-1.508	2.666	-1.288	1.092	-1.146
ENSBTAG00000002972	protein_coding	5	85217886	85310153	1	CASC1	cancer susceptibility candidate 1	Pituitary	No	Yes	No	No	21.818	-1.066	0.584	-1.257	0.458	-1.215	0.921	1.278	1.558	-1.12
ENSBTAG00000021975	protein_coding	3	84099476	84457652	-1	INADL	InaD-like (Drosophila)	Pituitary	No	No	No	Yes	21.608	-1.03	2.297	-1.169	5.242	1.058	2.164	1.059	16.337	-1.344
ENSBTAG00000048118	protein_coding	26	15096001	15117197	-1	LGI1	Leucine-rich glioma-inactivated protein 1	Pituitary	No	Yes	No	No	21.557	1.266	0.36	-1.767	0.037	NA	0.325	-1.073	0.746	-1.409
ENSBTAG00000020991	protein_coding	9	9432345	9507395	1	COL19A1	collagen, type XIX, alpha 1	Pituitary	Yes	No	No	No	21.453	3.593	0.071	NA	0.058	NA	0.049	NA	0.055	NA
ENSBTAG00000000736	protein_coding	3	93488723	93580869	1	LRP8	low density lipoprotein receptor-related protein 8, apolipoprotein e receptor	Pituitary	No	Yes	No	No	21.318	-1.015	0.672	-1.268	0.38	-1.176	1.55	1.203	3.396	1.1
ENSBTAG00000020880	protein_coding	10	70578795	70720977	-1	C14orf37	chromosome 14 open reading frame 37	Pituitary	No	Yes	No	Yes	21.314	1.061	0.109	NA	0.257	2.454	0.269	1.544	0.257	-1.263
ENSBTAG00000047254	protein_coding	11	106209227	106222883	1	ABCA2	ATP-binding cassette, sub-family A (ABC1), member 2	Pituitary	No	Yes	No	No	21.229	-1.121	0.701	1.171	0.204	-1.152	1.288	1.143	0.914	-1.015
ENSBTAG00000016462	protein_coding	24	55056433	55435276	-1	TCF4	transcription factor 4	Pituitary	No	No	No	Yes	21.216	1.176	7.44	-1.075	3.641	-1.046	17.407	1.17	13.024	-1.308
ENSBTAG00000027182	protein_coding	17	9742222	10173282	1	NR3C2	nuclear receptor subfamily 3, group C, member 2	Pituitary	No	No	No	Yes	21.155	-1.106	8.211	-1.328	3.616	-1.104	3.82	1.201	21.037	-1.096
ENSBTAG00000016943	protein_coding	16	79057373	79136394	1	NEK7	NIMA-related kinase 7	Pituitary	No	No	No	Yes	21.136	-1.156	18.36	-1.049	9.068	-1.019	14.936	1.058	19.133	-1.303
ENSBTAG00000013422	protein_coding	21	4001555	4086821	-1	GABRB3	gamma-aminobutyric acid (GABA) A receptor, beta 3	Pituitary	No	Yes	No	No	21.125	-1.051	0.035	NA	0.053	NA	0.111	NA	0.251	1.237
ENSBTAG00000008093	protein_coding	4	77239819	77248648	1	NACAD	NAC alpha domain containing	Pituitary	No	Yes	No	No	21.038	-1.008	0.717	1.302	0.09	NA	0.947	1.283	1.006	1.049
ENSBTAG00000019704	protein_coding	1	120013765	120075520	1	HLTF	helicase-like transcription factor	Pituitary	No	No	Yes	No	21.024	-1.022	1.497	-1.156	5.629	-1.056	7.224	1.004	10.257	-1.196
ENSBTAG00000025502	protein_coding	12	11080476	11116234	1	LECT1	leukocyte cell derived chemotaxin 1	Pituitary	No	Yes	No	No	20.826	-1.127	2.021	-1.124	1.354	1.027	1.82	1.463	2.3	1.094
ENSBTAG00000005108	protein_coding	6	41236589	41640789	1	SLIT2	slit guidance ligand 2	Pituitary	No	Yes	No	No	20.782	1.346	0.44	1.015	0.394	1.242	2.905	1.902	1.664	-1.091
ENSBTAG00000009121	protein_coding	X	7938893	8018893	1	STAG2	cohesin subunit SA-2	Pituitary	No	No	No	Yes	20.734	-1.002	8.294	-1.121	6.878	1.059	9.188	1.139	20.49	-1.19
ENSBTAG00000005474	protein_coding	2	96278110	96329401	1	CREB1	cyclic AMP-responsive element-binding protein 1	Pituitary	No	No	Yes	No	20.706	-1.013	3.255	-1.023	4.807	1.006	7.459	1.212	14.258	-1.262
ENSBTAG00000006902	protein_coding	29	32823875	32829939	1	KCNJ5	potassium channel, inwardly rectifying subfamily J, member 5	Pituitary	No	Yes	No	No	20.383	-1.328	0.343	-1.262	0.017	NA	0.022	NA	0.06	NA
ENSBTAG00000034693	protein_coding	5	8836101	9062297	1	SYT1	synaptotagmin I	Pituitary	No	Yes	No	No	20.302	-1.071	0.135	NA	0.667	1.125	0.156	NA	1.106	-1.36
ENSBTAG00000000606	protein_coding	5	76692598	76808969	1	SYT10	synaptotagmin X	Pituitary	No	Yes	No	No	20.144	1.181	0.076	NA	0.194	NA	0.108	NA	0.311	-1.478
ENSBTAG00000016580	protein_coding	5	113028012	113037944	1	TEF	thyrotrophic embryonic factor	Pituitary	No	No	Yes	No	20.127	1.121	11.743	1.104	9.707	1.242	8.175	1.166	5.191	-1.213
ENSBTAG00000031654	protein_coding	3	31464990	31684943	1	KCND3	potassium channel, voltage gated Shal related subfamily D, member 3	Pituitary	No	Yes	No	No	20.07	1.01	0.286	1.155	0.105	NA	1.133	-1.224	0.789	-1.2
ENSBTAG00000006878	protein_coding	X	84500825	84570816	-1		Uncharacterized protein	Pituitary	No	No	No	Yes	20.026	-1.059	3.035	-1.101	5.681	-1.074	7.472	1.149	15.922	-1.106
ENSBTAG00000008991	protein_coding	17	72293386	72332007	-1	EIF4ENIF1	eukaryotic translation initiation factor 4E nuclear import factor 1	Pituitary	No	No	No	Yes	19.97	-1.025	9.605	-1.12	8.502	1.045	11.298	1.056	18.018	-1.127
ENSBTAG00000007804	protein_coding	17	54425952	54452508	1	RILPL2	Rab interacting lysosomal protein-like 2	Pituitary	No	No	No	Yes	19.969	1.017	4.075	-1.117	13.293	1.267	10.374	1.226	18.822	-1.018
ENSBTAG00000047601	protein_coding	X	57142324	57143923	1	MGC140151	MGC140151 protein; Uncharacterized protein	Pituitary	No	Yes	No	No	19.846	1.069	0.029	NA	0.035	NA	0.041	NA	0.439	1.147
ENSBTAG00000005227	protein_coding	3	7613876	7843250	-1	ATF6	activating transcription factor 6	Pituitary	No	No	Yes	No	19.549	1.001	4.368	-1.162	17.114	-1.01	7.342	1.073	15.621	-1.306
ENSBTAG00000003030	protein_coding	13	54658797	54685973	1	KCNQ2	potassium channel, voltage gated KQT-like subfamily Q, member 2	Pituitary	No	Yes	No	No	19.49	-1.025	0.013	NA	0.013	NA	0.013	NA	0.088	NA
ENSBTAG00000015467	protein_coding	9	32425508	32497610	1	FAM184A	family with sequence similarity 184, member A	Pituitary	No	Yes	No	No	19.463	-1.111	1.082	1.618	0.303	1.322	0.268	1.293	1.011	-2.251
ENSBTAG00000007506	protein_coding	18	62052428	62066932	1	CACNG7	calcium channel, voltage-dependent, gamma subunit 7	Pituitary	No	Yes	No	No	19.337	1.165	0.573	-1.065	0.041	NA	0.202	1.194	0.327	-1.1
ENSBTAG00000022382	protein_coding	29	28903056	28918088	-1	TMEM218	transmembrane protein 218	Pituitary	No	Yes	No	No	19.294	-1.033	2.953	-1.025	2.752	1.101	3.85	1.204	5.214	1.079
ENSBTAG00000002691	protein_coding	15	17375527	17461023	1	ELMOD1	ELMO/CED-12 domain containing 1	Pituitary	No	Yes	No	No	19.212	1.072	0.053	NA	0.043	NA	0.076	NA	0.815	1.32
ENSBTAG00000030646	protein_coding	5	75855285	75866757	1	KCTD17	potassium channel tetramerization domain containing 17	Pituitary	No	Yes	No	No	19.207	-1.031	0.542	1.208	0.177	NA	0.92	1.506	1.718	1.058
ENSBTAG00000015415	protein_coding	2	98024633	98250962	1	UNC80	unc-80 homolog (C. elegans)	Pituitary	No	Yes	No	Yes	19.19	-1.005	0.369	-1.796	0.134	NA	0.08	NA	0.184	NA
ENSBTAG00000011101	protein_coding	11	37290106	37573238	1	EML6	echinoderm microtubule associated protein like 6	Pituitary	No	No	No	Yes	19.186	1.201	5.401	1.201	7.925	1.349	0.681	-1.028	1.172	-1.885
ENSBTAG00000003808	protein_coding	4	27174250	27457097	1	HDAC9	histone deacetylase 9	Pituitary	No	No	No	Yes	19.111	-1.065	7.084	1.17	0.849	-1.033	3.113	1.496	5.681	1.008
ENSBTAG00000003494	protein_coding	13	52253039	52422570	1	C20orf194	chromosome 20 open reading frame 194	Pituitary	No	No	No	Yes	19.05	1.006	2.667	-1.146	3.418	1.071	11.888	-1.039	5.079	-1.478
ENSBTAG00000003921	protein_coding	9	24056188	24101666	1		Uncharacterized protein	Pituitary	No	Yes	No	No	18.82	-1.028	0.059	NA	0.034	NA	0.136	NA	0.273	-1.571
ENSBTAG00000037555	protein_coding	3	103434901	103443375	-1	FAM183A	family with sequence similarity 183, member A	Pituitary	No	Yes	No	No	18.815	-1.05	0.002	NA	0.041	NA	0.045	NA	0.291	-1.336
ENSBTAG00000018432	protein_coding	5	14572186	14604741	-1	SLC6A15	solute carrier family 6 (neutral amino acid transporter), member 15	Pituitary	No	Yes	No	Yes	18.69	-1.077	0.043	NA	0.028	NA	0.038	NA	0.303	-1.521
ENSBTAG00000011723	protein_coding	18	51520760	51578983	1	GRIK5	glutamate receptor, ionotropic, kainate 5	Pituitary	No	Yes	No	No	18.66	1.055	0.632	1.501	0.592	-1.17	0.538	1.307	0.887	1.082
ENSBTAG00000047223	protein_coding	13	58019524	58049012	-1	GNAS	Neuroendocrine secretory protein 55 LSAL tetrapeptide GAIPIRRH peptide	Pituitary	No	Yes	No	Yes	18.658	-1.009	0.724	1.113	0.131	NA	0.555	1.448	0.358	-1.086
ENSBTAG00000047818	protein_coding	5	51991217	52115320	1	FAM19A2	family with sequence similarity 19 (chemokine (C-C motif)-like), member A2	Pituitary	No	Yes	No	No	18.612	-1.197	0.295	-1.275	0.255	-1.012	0.315	1.313	1.696	-1.632
ENSBTAG00000037786	protein_coding	12	81550081	81829722	-1	NALCN	sodium leak channel, non selective	Pituitary	No	Yes	No	No	18.531	-1.065	0.088	NA	0.066	NA	0.102	NA	0.294	-1.252
ENSBTAG00000000795	protein_coding	16	65778442	65940677	-1	NMNAT2	nicotinamide nucleotide adenylyltransferase 2	Pituitary	No	No	No	Yes	18.491	1.031	4.171	-1.028	10.136	1.291	6.161	-1.097	5.815	-1.31
ENSBTAG00000034430	protein_coding	27	14732024	14745342	1	C4orf47	chromosome 4 open reading frame 47	Pituitary	No	Yes	No	No	18.466	-1.139	1.026	-1.34	1.407	1.102	1.625	1.21	3.22	-1.277
ENSBTAG00000007624	protein_coding	22	32362149	32498351	1	FRMD4B	FERM domain containing 4B	Pituitary	No	No	No	Yes	18.46	-1.124	1.626	1.078	8.165	-1.022	2.73	1.443	4.84	-1.12
ENSBTAG00000023730	protein_coding	18	14761260	14769914	1	TUBB3	tubulin, beta 3 class III	Pituitary	No	Yes	No	No	18.399	1.026	0.355	1.225	0.158	NA	0.615	1.294	2.148	1.189
ENSBTAG00000006432	protein_coding	2	111987824	111991013	1	KCNE4	potassium channel, voltage gated subfamily E regulatory beta subunit 4	Pituitary	No	Yes	No	No	18.372	-1.375	0.404	-1.099	0.146	NA	0.564	1.138	0.886	1.064
ENSBTAG00000017810	protein_coding	23	24588032	24627769	1	EFHC1	EF-hand domain (C-terminal) containing 1	Pituitary	No	Yes	No	Yes	18.341	-1.15	0.874	1.1	0.329	-1.098	1.176	-1.239	1.5	-1.018
ENSBTAG00000010372	protein_coding	27	18914043	19014503	1	MTMR7	myotubularin related protein 7	Pituitary	No	No	No	Yes	18.323	1.032	1.688	-1.185	14.19	1.001	1.597	1.034	11.416	-1.102
ENSBTAG00000044063	protein_coding	24	25770343	25836730	1	B4GALT6	UDP-Gal:betaGlcNAc beta 1,4- galactosyltransferase, polypeptide 6	Pituitary	No	No	No	Yes	18.266	1.326	0.985	-1.181	5.895	-1.045	2.234	2.101	3.17	-1.364
ENSBTAG00000019385	protein_coding	2	31196566	31283753	1	SCN3A	sodium channel, voltage gated, type III alpha subunit	Pituitary	No	Yes	No	No	18.183	-1.168	0.116	NA	0.046	NA	0.187	NA	0.445	-1.108
ENSBTAG00000040477	protein_coding	16	48024410	48077736	1	CHD5	chromodomain helicase DNA binding protein 5	Pituitary	No	Yes	No	No	18.122	-1.247	0.396	1.627	0.637	1.16	0.363	1.427	2.827	-1.035
ENSBTAG00000008952	protein_coding	2	131706265	131776123	1	RAP1GAP	RAP1 GTPase activating protein	Pituitary	Yes	No	No	No	17.8	1.081	0.233	-2.509	2.795	1.46	0.601	3.209	15.882	1.701
ENSBTAG00000006592	protein_coding	17	67284515	67335715	1	SGSM1	small G protein signaling modulator 1	Pituitary	No	Yes	No	Yes	17.652	-1.096	0.385	-1.063	0.402	-1.439	1.163	-1.132	2.519	1.333
ENSBTAG00000012798	protein_coding	1	138455304	138676649	1	KCNH8	potassium channel, voltage gated eag related subfamily H, member 8	Pituitary	No	Yes	No	No	17.544	-1.093	0.254	1.112	0.258	1.018	0.632	1.432	2.079	1.098
ENSBTAG00000010944	protein_coding	10	17722005	17875574	1	LRRC49	leucine rich repeat containing 49	Pituitary	No	Yes	No	No	17.454	-1.01	0.394	-1.07	0.297	-1.031	0.501	1.106	0.818	-1.089
ENSBTAG00000010091	protein_coding	1	41640353	41679711	1	ARL6	ADP-ribosylation factor-like 6	Pituitary	No	Yes	No	No	17.405	-1.206	1.551	-1.399	2.457	1.038	2.416	1.076	3.332	-1.23
ENSBTAG00000004940	protein_coding	24	19819065	20129055	1	CELF4	CUGBP, Elav-like family member 4	Pituitary	No	Yes	No	No	17.395	-1.106	0.114	NA	1.049	1.407	0.427	1.307	1.717	-1.118
ENSBTAG00000000828	protein_coding	X	64684214	64708869	-1	CAPN6	calpain 6	Pituitary	No	No	No	Yes	17.323	1.389	10.614	1.226	0.584	-1.032	1.455	-1.211	3.77	-1.821
ENSBTAG00000021284	protein_coding	1	144320106	144333299	-1	RSPH1	radial spoke head 1 homolog (Chlamydomonas)	Pituitary	No	Yes	No	No	17.318	1.067	0.022	NA	0.026	NA	0.065	NA	0.615	-1.65
ENSBTAG00000038974	protein_coding	13	54550376	54560121	1	STMN3	stathmin-like 3	Pituitary	No	Yes	No	No	17.296	1.159	0.071	NA	0.045	NA	0.147	NA	0.458	1.125
ENSBTAG00000014092	protein_coding	10	19039468	19068075	-1		CUGBP Elav-like family member 6	Pituitary	No	Yes	No	No	17.149	-1.106	0.067	NA	1.094	-1.075	0.254	-1.376	1.613	1.046
ENSBTAG00000007306	protein_coding	20	20448540	20741101	-1	RAB3C	RAB3C, member RAS oncogene family	Pituitary	No	Yes	No	No	16.915	1.005	0.204	-1.003	0.236	1.138	0.27	1.613	1.742	-1.731
ENSBTAG00000007347	protein_coding	24	57125861	57134072	1	ST8SIA3	ST8 alpha-N-acetyl-neuraminide alpha-2,8-sialyltransferase 3	Pituitary	No	Yes	No	No	16.909	1.045	0.026	NA	0.077	NA	0.018	NA	0.381	-1.983
ENSBTAG00000009905	protein_coding	23	15006380	15030449	1	NFYA	nuclear transcription factor Y, alpha	Pituitary	No	No	Yes	No	16.892	-1.113	3.651	-1.076	8.2	-1.063	8.634	1.188	11.815	-1.162
ENSBTAG00000022288	protein_coding	X	63076962	63193217	-1	AMMECR1	Alport syndrome, mental retardation, midface hypoplasia and elliptocytosis chromosomal region gene 1	Pituitary	No	No	No	Yes	16.841	-1.045	1.87	-1.21	4.106	-1.072	3.528	1.317	15.738	-1.37
ENSBTAG00000046723	protein_coding	16	75069690	75212644	-1	SYT14	synaptotagmin XIV	Pituitary	No	Yes	No	No	16.784	-1.034	0.538	-1.168	0.538	-1.124	0.662	1.185	1.558	1.027
ENSBTAG00000013460	protein_coding	1	46382671	46412050	-1	ZBTB11	zinc finger and BTB domain containing 11	Pituitary	No	No	No	Yes	16.757	-1.087	4.582	-1.12	6.634	-1.066	6.955	1.105	14.882	-1.236
ENSBTAG00000017767	protein_coding	X	95933520	95953706	1	GPR173	G protein-coupled receptor 173	Pituitary	No	Yes	No	Yes	16.563	1.144	1.251	-1.063	0.496	1.085	1.401	1.164	1.765	-1.163
ENSBTAG00000017222	protein_coding	20	61912972	62427126	1	CTNND2	catenin (cadherin-associated protein), delta 2	Pituitary	No	Yes	No	No	16.547	1.049	0.191	NA	0.395	1.08	0.317	1.64	1.62	-1.996
ENSBTAG00000021949	protein_coding	8	73180100	73184369	-1	NEFL	neurofilament, light polypeptide	Pituitary	No	Yes	No	No	16.511	-1.056	0.016	NA	0.016	NA	0.021	NA	0.412	-1.201
ENSBTAG00000021252	protein_coding	X	54954895	54967415	1	TMEM35	transmembrane protein 35	Pituitary	No	Yes	No	No	16.465	1.088	1.088	1.185	0.083	NA	0.684	1.727	0.903	1.101
ENSBTAG00000013048	protein_coding	2	129041413	129091075	-1	NIPAL3	NIPA-like domain containing 3	Pituitary	No	No	No	Yes	16.463	1.233	1.73	-1.15	3.232	1.147	4.858	1.132	14.239	-1.192
ENSBTAG00000021656	protein_coding	17	73595800	73658019	-1	SPECC1L	sperm antigen with calponin homology and coiled-coil domains 1-like	Pituitary	No	No	No	Yes	16.278	-1.038	6.409	-1.102	3.494	-1.14	8.986	1.224	8.189	-1.06
ENSBTAG00000026953	protein_coding	21	57300674	57331304	-1	TRIP11	thyroid hormone receptor interactor 11	Pituitary	Yes	No	No	No	16.271	-1.096	2.62	-1.25	4.496	-1.152	5.479	1.084	10.056	-1.741
ENSBTAG00000007223	protein_coding	16	42906700	42912737	1	FBXO2	F-box protein 2	Pituitary	No	Yes	No	No	16.233	1.057	0.355	1.104	0.67	1.057	1.13	1.198	4.022	1.109
ENSBTAG00000020194	protein_coding	X	22043210	22118277	-1	FGF13	fibroblast growth factor 13	Pituitary	No	No	No	Yes	16.225	1.135	11.588	-1.073	0.09	NA	0.972	1.287	1.712	-1.144
ENSBTAG00000014038	protein_coding	6	92150076	92191145	-1	CDKL2	cyclin-dependent kinase-like 2 (CDC2-related kinase)	Pituitary	No	Yes	No	No	16.186	-1.132	0.136	NA	0.277	1.109	0.355	1.046	0.52	-1.014
ENSBTAG00000019761	protein_coding	6	23390299	23541416	1	MANBA	mannosidase, beta A, lysosomal	Pituitary	No	No	No	Yes	16.174	-1.137	4.168	1.109	4.154	1.054	6.105	1.225	8.943	1.028
ENSBTAG00000009917	protein_coding	8	45219434	45354500	1	PIP5K1B	phosphatidylinositol-4-phosphate 5-kinase, type I, beta	Pituitary	No	No	No	Yes	15.946	-1.292	0.632	-1.342	0.249	-1.086	2.918	1.056	13.998	-1.188
ENSBTAG00000009797	protein_coding	17	47630080	47712174	1	RIMBP2	RIMS binding protein 2	Pituitary	No	Yes	No	No	15.897	1.123	0.1	NA	0.359	-1.168	0.21	-1.024	0.693	-1.043
ENSBTAG00000033429	protein_coding	9	38816218	38821062	-1	FAM229B	family with sequence similarity 229, member B	Pituitary	Yes	No	No	No	15.881	1.62	12.737	2.036	6.377	1.154	5.901	1.294	2.951	1.894
ENSBTAG00000013955	protein_coding	14	4229512	4616552	1	TRAPPC9	trafficking protein particle complex 9	Pituitary	No	No	No	Yes	15.866	1.062	4.666	-1.04	4.295	-1.069	5.957	1.006	10.847	-1.125
ENSBTAG00000015692	protein_coding	17	30228693	30285560	-1	HSPA4L	heat shock 70kDa protein 4-like	Pituitary	No	Yes	No	No	15.772	-1.1	0.391	-1.294	1.092	1.085	1.525	-1.213	2.811	-1.14
ENSBTAG00000016283	protein_coding	10	89488356	89523829	1	TMEM63C	transmembrane protein 63C	Pituitary	No	Yes	No	No	15.765	-1.179	0.027	NA	0.039	NA	0.038	NA	0.134	NA
ENSBTAG00000016512	protein_coding	2	30433135	30531188	1	TTC21B	tetratricopeptide repeat domain 21B	Pituitary	No	No	No	Yes	15.741	-1.127	3.369	-1.137	3.908	1.027	6.529	1.007	4.702	-1.107
ENSBTAG00000031388	protein_coding	10	54903475	54970680	1	DYX1C1	dyslexia susceptibility 1 candidate 1	Pituitary	No	Yes	No	No	15.692	-1.05	0.985	-1.273	0.6	-1.06	1.091	1.326	1.502	-1.113
ENSBTAG00000033721	protein_coding	21	21117499	21280811	-1	RLBP1	retinaldehyde binding protein 1	Pituitary	No	Yes	No	No	15.674	1.176	0.679	-1.474	0.9	-1.213	0.991	-1.08	2.883	-1.081
ENSBTAG00000015569	protein_coding	13	26078957	26115031	-1	ENKUR	enkurin, TRPC channel interacting protein	Pituitary	No	Yes	No	No	15.534	-1.014	0.643	-1.131	0.402	1.144	1.489	1.381	1.37	1.039
ENSBTAG00000011973	protein_coding	6	38754415	38754897	-1	DCAF16	DDB1 and CUL4 associated factor 16	Pituitary	No	Yes	No	No	15.531	-1.019	1.218	-1.256	1.145	1.028	1.248	1.281	3.221	1.089
ENSBTAG00000011910	protein_coding	15	44552624	44726438	1	STK33	serine/threonine kinase 33	Pituitary	No	Yes	No	No	15.519	-1.116	0.069	NA	0.342	-1.014	0.208	1.341	0.624	-1.441
ENSBTAG00000001703	protein_coding	15	76161411	76203527	-1	SYT13	synaptotagmin XIII	Pituitary	No	Yes	No	No	15.512	1.048	0.039	NA	0.015	NA	0.04	NA	1.869	1.072
ENSBTAG00000003137	protein_coding	8	92346242	92674692	1	LPPR1	Uncharacterized protein	Pituitary	No	No	No	Yes	15.418	1.101	2.399	-1.384	0.442	-1.048	0.624	3.756	15.234	-1.836
ENSBTAG00000001580	protein_coding	17	17575019	17620096	1	CLGN	calmegin	Pituitary	No	Yes	No	No	15.35	-1.157	0.205	-1.057	0.376	-1.024	1.939	-1.159	1.754	-1.022
ENSBTAG00000001572	protein_coding	6	61311622	61357185	1	NSUN7	NOP2/Sun domain family, member 7	Pituitary	No	Yes	No	No	15.284	-1.047	0.05	NA	0.52	-1.327	0.108	NA	2.133	-1.192
ENSBTAG00000009337	protein_coding	18	54079702	54083589	1	PNMAL1	paraneoplastic Ma antigen family-like 1	Pituitary	No	Yes	No	No	15.279	-1.033	0.346	-1.318	0.161	NA	0.351	-1.253	0.184	NA
ENSBTAG00000019373	protein_coding	5	79167019	79258697	1	CAPRIN2	caprin family member 2	Pituitary	No	Yes	No	No	15.253	1.031	1.022	1.015	1.187	-1.04	2.1	1.059	2.899	1.041
ENSBTAG00000005847	protein_coding	11	86501577	86583652	1	ROCK2	Rho-associated, coiled-coil containing protein kinase 2	Pituitary	No	No	Yes	No	15.248	1.108	11.332	-1.353	4.19	1.042	14.763	1.188	14.389	-1.157
ENSBTAG00000001326	protein_coding	3	69752396	69832582	1	SLC44A5	solute carrier family 44, member 5	Pituitary	No	Yes	No	No	15.243	-1.011	0.062	NA	0.084	NA	0.129	NA	0.169	NA
ENSBTAG00000040496	protein_coding	14	38021172	38454345	1	KCNB2	potassium channel, voltage gated Shab related subfamily B, member 2	Pituitary	No	No	No	Yes	15.096	-1.263	0.568	-1.552	0.283	1.137	4.138	1.13	5.191	-1.8
ENSBTAG00000047545	protein_coding	X	83676302	83678026	1	RGAG4	retrotransposon gag domain containing 4	Pituitary	No	No	No	Yes	15.083	1.047	2.956	-1.117	14.789	1.137	12.021	1.143	4.672	-1.023
ENSBTAG00000003864	protein_coding	4	100282797	100324877	-1	SLC13A4	solute carrier family 13 (sodium/sulfate symporter), member 4	Pituitary	No	Yes	No	No	15.052	-1.176	0.06	NA	0.044	NA	0.055	NA	0.601	1.439
ENSBTAG00000021237	protein_coding	23	3431407	3687495	1	DST	dystonin	Pituitary	No	No	No	Yes	14.967	1.083	11.165	-1.17	4.293	1.041	12.492	1.129	6.968	-1.38
ENSBTAG00000045896	protein_coding	25	38041960	38053172	-1	NPTX2	neuronal pentraxin II	Pituitary	No	Yes	No	No	14.89	-1.12	0.023	NA	0.016	NA	0.017	NA	0.361	2.48
ENSBTAG00000047563	protein_coding	25	2433850	2434503	1	CLDN9	claudin 9	Pituitary	No	Yes	No	No	14.884	-1.098	0.012	NA	0	NA	0.011	NA	0.022	NA
ENSBTAG00000019353	protein_coding	6	47941559	48006406	1	STIM2	stromal interaction molecule 2	Pituitary	No	No	No	Yes	14.879	1.103	2.422	-1.195	3.04	1.012	4.188	1.205	14.622	-1.107
ENSBTAG00000004685	protein_coding	22	17372630	17613438	1	SRGAP3	SLIT-ROBO Rho GTPase activating protein 3	Pituitary	No	Yes	No	No	14.853	1.403	0.52	1.236	0.488	1.194	1.607	1.311	2.377	-1.552
ENSBTAG00000031682	protein_coding	8	85224607	85232666	-1	ZNF484	zinc finger protein 484	Pituitary	Yes	No	No	No	14.788	-1.001	1.534	1.331	3.789	1.625	4.466	1.362	5.316	1.127
ENSBTAG00000001977	protein_coding	X	87205699	87231196	-1	YIPF6	Yip1 domain family, member 6	Pituitary	No	No	No	Yes	14.738	1.078	3.519	-1.203	6.821	1.08	8.606	1.014	12.382	-1.091
ENSBTAG00000027841	protein_coding	X	147554232	147826321	1		Uncharacterized protein	Pituitary	No	Yes	No	No	14.737	1.28	0.16	NA	0.414	1.187	0.476	1.452	0.817	-1.091
ENSBTAG00000031146	protein_coding	5	57703547	57724145	1	WIBG	within bgcn homolog (Drosophila)	Pituitary	No	No	No	Yes	14.73	-1.029	5.279	-1.199	5.777	-1.126	6.022	1.161	12.906	-1.008
ENSBTAG00000008333	protein_coding	19	44068484	44083638	-1	ETV4	ets variant 4	Pituitary	Yes	No	Yes	No	14.57	1.265	0.792	-1.028	0.361	-1.057	0.537	1.278	7.294	3.103
ENSBTAG00000034991	protein_coding	13	3737182	3815751	1	SLX4IP	SLX4 interacting protein	Pituitary	No	No	No	Yes	14.471	-1.051	2.355	-1.136	5.414	1.045	5.37	1.105	10.106	-1.348
ENSBTAG00000012205	protein_coding	18	56547752	56566692	1	CPT1C	carnitine palmitoyltransferase 1C	Pituitary	No	Yes	No	No	14.453	1.102	0.335	-1.029	0.376	1.038	0.565	1.274	1.451	1.117
ENSBTAG00000014915	protein_coding	1	81725703	81784999	1	ETV5	ets variant 5	Pituitary	No	Yes	No	No	14.42	-1.039	1.656	1.161	1.132	-1.428	1.619	1.189	2.525	2.263
ENSBTAG00000007543	protein_coding	11	87633914	87689585	-1	TAF1B	TATA box binding protein (TBP)-associated factor, RNA polymerase I, B, 63kDa	Pituitary	No	Yes	No	No	14.417	-1.017	3.688	-1.029	3.584	1.221	5.35	1.611	6.153	1.064
ENSBTAG00000012682	protein_coding	7	5396671	5452286	1	UNC13A	unc-13 homolog A (C. elegans)	Pituitary	No	Yes	No	No	14.388	-1.064	0.016	NA	0.014	NA	0.019	NA	0.176	NA
ENSBTAG00000020826	protein_coding	X	82414979	82455573	-1	CHIC1	cysteine-rich hydrophobic domain 1	Pituitary	No	No	No	Yes	14.367	1.029	0.547	-1.172	1.403	-1.163	2.602	1.287	4.146	-1.274
ENSBTAG00000013311	processed_pseudogene	X	94378601	94380496	-1			Pituitary	No	No	No	Yes	14.269	-1.062	1.28	-1.004	9.48	-1.085	1.827	1.108	3.189	1.051
ENSBTAG00000007133	protein_coding	13	18592918	18664294	1	CUL2	cullin 2	Pituitary	No	No	No	Yes	14.258	-1.05	13.84	-1.134	7.171	-1.004	10.954	1.107	14.214	-1.141
ENSBTAG00000000655	protein_coding	21	47852815	48169316	1	MIPOL1	mirror-image polydactyly 1	Pituitary	No	No	No	Yes	14.221	-1.183	2.167	-1.099	4.714	1.114	4.216	1.129	9.156	-1.34
ENSBTAG00000004023	protein_coding	4	33518953	33763007	1	KIAA1324L	KIAA1324-like	Pituitary	No	Yes	No	No	14.186	1.088	0.216	-1.138	0.237	-1.059	0.86	1.564	2.255	-1.04
ENSBTAG00000021905	protein_coding	4	22333433	23127587	-1	DGKB	diacylglycerol kinase, beta 90kDa	Pituitary	No	Yes	No	No	14.166	1.025	0.356	-1.111	0.811	1.051	0.395	1.214	1.553	-1.494
ENSBTAG00000012762	protein_coding	7	47910525	47917813	1	C5orf24	chromosome 5 open reading frame 24	Pituitary	No	Yes	No	No	14.163	-1.022	3.36	-1.092	3.415	-1.048	5.106	1.037	6.923	-1.297
ENSBTAG00000006568	protein_coding	X	60197183	60213594	-1	TBC1D8B	TBC1 domain family, member 8B (with GRAM domain)	Pituitary	No	No	No	Yes	14.129	-1.23	0.664	-1.42	5.356	-1.024	2.012	1.248	8.444	-1.039
ENSBTAG00000018978	protein_coding	13	38638357	38661300	1	CSRP2BP	cysteine-rich protein 2-binding protein	Pituitary	No	No	No	Yes	14.062	1.026	10.086	-1.098	5.094	-1.062	9.548	1.016	9.012	-1.068
ENSBTAG00000008950	protein_coding	27	23069925	23137025	-1	KIAA1456	KIAA1456	Pituitary	No	Yes	No	No	13.972	-1.169	0.547	1.154	0.543	1.015	0.87	1.258	2.327	-1.291
ENSBTAG00000016729	protein_coding	16	6371058	6664334	1	KCNT2	potassium channel, sodium activated subfamily T, member 2	Pituitary	Yes	No	No	No	13.912	-1.234	0.256	-1.445	5.73	-1.636	0.759	1.636	9.15	-1.646
ENSBTAG00000017500	protein_coding	11	29759820	29808312	-1	KCNK12	potassium channel, two pore domain subfamily K, member 12	Pituitary	No	Yes	No	No	13.906	-1.141	0.572	1.377	0.132	NA	0.227	1.053	1.364	-1.438
ENSBTAG00000003740	protein_coding	X	104047768	104164066	-1	KDM6A	lysine (K)-specific demethylase 6A	Pituitary	No	No	No	Yes	13.77	-1.037	4.024	-1.216	5.526	1.022	4.995	1.151	10.797	-1.236
ENSBTAG00000008596	protein_coding	5	38273723	38388071	1	PRICKLE1	prickle-like protein 1	Pituitary	No	No	No	Yes	13.764	1.008	2.084	-1.091	1.157	-1.232	10.133	1.031	4.445	-1.357
ENSBTAG00000005042	protein_coding	X	91223900	91228056	-1	SYN1	synapsin I	Pituitary	No	No	No	Yes	13.569	-1.044	2.816	1.074	0.206	-1.399	0.63	1.383	1.66	-1.005
ENSBTAG00000020264	protein_coding	16	37875178	37890412	-1	CCDC181	coiled-coil domain containing 181	Pituitary	No	Yes	No	No	13.469	1.102	0.046	NA	0.105	NA	0.079	NA	0.405	1.096
ENSBTAG00000015251	protein_coding	X	65187598	65222812	1	ALG13	ALG13, UDP-N-acetylglucosaminyltransferase subunit	Pituitary	No	Yes	No	Yes	13.455	-1.035	0.816	1.012	1.299	1.157	2.759	1.003	2.677	-1.076
ENSBTAG00000006352	protein_coding	13	54157825	54217202	-1	MYT1	myelin transcription factor 1	Pituitary	No	No	Yes	No	13.409	-1.235	0.02	NA	0.014	NA	0.023	NA	0.318	-1.532
ENSBTAG00000020387	protein_coding	25	14138542	14171367	-1	KIAA0430	KIAA0430	Pituitary	Yes	No	No	No	13.37	-1.056	4.93	-1.127	6.366	1.075	7.723	-1.103	7.103	-1.178
ENSBTAG00000031829	protein_coding	X	91678173	91687290	1	FTSJ1	Putative tRNA (cytidine(32)/guanosine(34)-2'-O)-methyltransferase	Pituitary	No	No	No	Yes	13.358	-1.035	5.984	-1.13	5.74	1.013	7.528	1.147	12.017	1.034
ENSBTAG00000013289	protein_coding	X	96802567	96867773	-1	PHF8	PHD finger protein 8	Pituitary	No	No	No	Yes	13.265	-1.02	3.5	-1.179	7.704	1.028	4.302	1.151	10.219	-1.295
ENSBTAG00000020769	protein_coding	29	34554780	35085038	1	OPCML	opioid binding protein/cell adhesion molecule-like	Pituitary	No	Yes	No	Yes	13.255	1.189	1.063	-1.281	0.432	1.159	0.35	1.468	1.399	1.313
ENSBTAG00000031287	protein_coding	22	54635351	54636965	1	TMEM158	transmembrane protein 158 (gene/pseudogene)	Pituitary	No	Yes	No	No	13.25	-1.015	0.313	-1.347	0.091	NA	0.808	1.818	1.331	1.03
ENSBTAG00000005362	protein_coding	23	2936081	2953601	1	RAB23	RAB23, member RAS oncogene family	Pituitary	No	No	No	Yes	13.194	-1.037	7.07	-1.129	3.937	1.155	6.714	1.037	6.778	-1.128
ENSBTAG00000020975	protein_coding	23	7537952	7566784	1	SYNGAP1	synaptic Ras GTPase activating protein 1	Pituitary	No	Yes	No	No	13.188	1.123	0.357	1.029	0.658	-1.019	0.982	1.291	2.886	-1.008
ENSBTAG00000025494	protein_coding	23	24528155	24571511	1	PAQR8	progestin and adipoQ receptor family member VIII	Pituitary	No	No	No	Yes	13.185	-1.014	6.151	1.062	3.179	-1.126	10.594	1.192	12.197	1.228
ENSBTAG00000017644	protein_coding	2	132533579	132584194	1	KIF17	kinesin-like protein KIF17	Pituitary	No	Yes	No	No	13.167	-1.112	0.087	NA	0.274	-1.047	0.443	-1.198	1.066	-1.044
ENSBTAG00000025554	protein_coding	23	17025858	17028655	-1	LRRC73	leucine rich repeat containing 73	Pituitary	Yes	Yes	No	No	13.154	-1.265	0.059	NA	0.127	NA	0.099	NA	1.226	-1.609
ENSBTAG00000026461	protein_coding	25	959758	984950	1	CACNA1H	calcium channel, voltage-dependent, T type, alpha 1H subunit	Pituitary	No	Yes	No	No	13.151	-1.149	0.847	-1.048	0.484	-1.691	1.721	1.107	3.028	-1.071
ENSBTAG00000019039	protein_coding	28	46050993	46053236	1	ZNF239	zinc finger protein 239	Pituitary	No	No	Yes	No	13.037	-1.021	4.073	-1.007	1.998	1.01	2.774	1.055	2.52	-1.076
ENSBTAG00000013047	protein_coding	22	18740484	19647747	-1	GRM7	metabotropic glutamate receptor 7 precursor	Pituitary	No	Yes	No	No	13.027	-1.167	0.14	NA	0.505	-1.033	0.423	1.164	1.596	-1.48
ENSBTAG00000000271	protein_coding	10	53958912	54043420	1	MNS1	meiosis-specific nuclear structural 1	Pituitary	No	Yes	No	No	12.963	-1.05	1.6	-1.199	1.811	1.113	1.825	1.02	3.024	-1.164
ENSBTAG00000013260	protein_coding	X	99440294	99442061	-1	SPIN2	Spindlin-2	Pituitary	No	No	No	Yes	12.875	-1.136	0.487	-1.381	3.735	1.129	3.348	1.197	3.959	1.032
ENSBTAG00000030347	protein_coding	19	43360443	43365350	1	TUBG2	tubulin, gamma 2	Pituitary	No	No	No	Yes	12.81	1.024	2.082	1.088	1.859	-1.006	6.744	1.027	4.665	1.13
ENSBTAG00000004750	protein_coding	13	67460324	67498847	1	VSTM2L	V-set and transmembrane domain containing 2 like	Pituitary	No	No	No	Yes	12.781	-1.018	3.135	1.004	0.148	NA	1.162	1.281	3.185	-1.145
ENSBTAG00000015238	protein_coding	24	26396992	26448151	1	DSC3	desmocollin 3	Pituitary	Yes	No	No	No	12.732	4.603	0.016	NA	0.088	NA	0.045	NA	0.142	NA
ENSBTAG00000013302	protein_coding	2	61969459	62130680	-1	R3HDM1	R3H domain containing 1	Pituitary	No	No	No	Yes	12.729	-1.018	4.211	1.009	3.241	-1.03	4.466	-1.029	7.126	-1.252
ENSBTAG00000035926	protein_coding	12	707018	708407	-1		Elongation factor 1-alpha	Pituitary	Yes	No	No	No	12.721	1.588	2.599	3.868	5.245	1.865	10.211	2.036	9.59	1.605
ENSBTAG00000024485	protein_coding	16	56552275	56623120	1	KLHL20	kelch-like family member 20	Pituitary	No	No	No	Yes	12.682	1.007	4.591	-1.071	4.763	1	7.855	1.154	9.815	-1.093
ENSBTAG00000003960	protein_coding	25	17247411	17264312	1	CCP110	centriolar coiled coil protein 110kDa	Pituitary	Yes	No	No	No	12.673	1.007	1.419	-1.581	1.821	-1.146	2.698	-1.155	5.742	-1.476
ENSBTAG00000008728	protein_coding	25	13072437	13283317	1	MKL2	MKL/myocardin-like 2	Pituitary	No	No	No	Yes	12.495	1.195	4.613	-1.162	4.471	-1.005	6.28	-1.015	11.845	-1.365
ENSBTAG00000021272	protein_coding	1	143990494	144053318	1	ABCG1	ATP-binding cassette, sub-family G (WHITE), member 1	Pituitary	No	Yes	No	No	12.478	1.145	0.441	1.097	0.443	1.046	1.328	1.435	1.71	1.18
ENSBTAG00000017075	protein_coding	25	34053829	34071557	1	STX1A	syntaxin 1A (brain)	Pituitary	No	Yes	No	No	12.443	1	0.211	-1.172	0.08	NA	1.188	1.763	3.336	1.239
ENSBTAG00000025062	protein_coding	X	80601977	80604221	-1	MAGEE2	melanoma antigen family E2	Pituitary	No	No	No	Yes	12.44	1.022	0.392	-1.014	0.138	NA	0.471	1.344	0.609	-1.238
ENSBTAG00000018795	protein_coding	2	6395005	6511175	-1	PMS1	PMS1 homolog 1, mismatch repair system component	Pituitary	No	No	Yes	No	12.43	-1.044	5.207	-1.045	4.937	1.007	4.575	1.09	8.428	-1.119
ENSBTAG00000021607	protein_coding	20	18200880	18371920	-1	NDUFAF2	Bos taurus NADH dehydrogenase (ubiquinone) 1 alpha subcomplex, assembly factor 2 (NDUFAF2), mRNA.	Pituitary	No	No	No	Yes	12.395	1.025	4.672	-1.555	6.872	-1.005	6.534	1.052	12.195	-1.262
ENSBTAG00000026673	protein_coding	9	34316845	34358840	-1	KPNA5	karyopherin alpha 5 (importin alpha 6)	Pituitary	No	Yes	No	No	12.309	-1.043	1.483	1.172	1.71	1.127	3.832	1.071	3.031	-1.45
ENSBTAG00000005898	protein_coding	14	24747219	24772713	1	TGS1	trimethylguanosine synthase 1	Pituitary	No	No	No	Yes	12.207	-1.049	3.418	-1.135	4.336	1.068	5.597	1.12	8.846	-1.142
ENSBTAG00000038434	protein_coding	X	79634445	79917815	1	ATRX	alpha thalassemia/mental retardation syndrome X-linked	Pituitary	No	No	No	Yes	12.191	1.064	2.286	-1.145	4.878	1.043	4.515	1.101	8.598	-1.435
ENSBTAG00000008647	protein_coding	12	44295888	44616940	-1	KLHL1	kelch-like family member 1	Pituitary	Yes	No	No	No	12.185	-1.35	0.095	NA	0.292	1.108	0.21	1.162	0.833	-1.347
ENSBTAG00000015335	protein_coding	9	7914952	8455993	1	ADGRB3	adhesion G protein-coupled receptor B3	Pituitary	No	No	No	Yes	12.136	-1.228	0.087	NA	0.16	NA	0.928	-1.902	0.454	-1.148
ENSBTAG00000026523	protein_coding	9	82419235	82420458	-1	PLAGL1	pleiomorphic adenoma gene-like 1	Pituitary	No	No	No	Yes	12.093	-1.261	2.999	1.01	0.981	-1.128	9.128	1.071	9.206	-1.078
ENSBTAG00000011598	protein_coding	1	85933323	85934782	-1	SOX2	SRY (sex determining region Y)-box 2	Pituitary	No	No	Yes	No	12.071	1.307	0.021	NA	0.014	NA	0.008	NA	0.041	NA
ENSBTAG00000043992	protein_coding	20	15075233	15320360	-1	RNF180	ring finger protein 180	Pituitary	No	Yes	No	No	12.046	-1.088	0.184	NA	0.476	1.014	1.25	1.026	2.119	1.344
ENSBTAG00000038132	protein_coding	17	74307986	74318794	1	AIFM3	apoptosis-inducing factor, mitochondrion-associated, 3	Pituitary	No	Yes	No	No	12.036	1.004	0.183	NA	0.187	NA	1.406	1.315	1.738	-1.828
ENSBTAG00000020049	protein_coding	17	65154254	65170682	1	CABP1	calcium binding protein 1	Pituitary	No	Yes	No	No	12.001	-1.398	0.54	1.213	0.111	NA	0.91	1.769	1.431	1.201
ENSBTAG00000014975	protein_coding	2	108273128	108286884	1	SLC4A3	solute carrier family 4 (anion exchanger), member 3	Pituitary	No	Yes	No	No	11.959	-1.1	1.014	1.209	0.12	NA	0.747	1.178	0.956	1.098
ENSBTAG00000010024	protein_coding	13	65172554	65202229	1	MMP24	matrix metallopeptidase 24 (membrane-inserted)	Pituitary	Yes	No	No	No	11.95	-1.134	0.531	-1.214	0.13	NA	1.342	-1.473	0.763	-1.121
ENSBTAG00000034225	protein_coding	28	566183	584480	-1	TAF5L	Uncharacterized protein	Pituitary	No	No	Yes	No	11.728	-1.038	5.939	-1.034	5.815	-1.06	5.895	1.207	10.42	-1.019
ENSBTAG00000006167	protein_coding	3	51382748	51475663	-1	KIAA1107	KIAA1107	Pituitary	No	No	No	Yes	11.673	1	0.529	-1.209	1.42	1.07	2	1.152	6.36	-1.344
ENSBTAG00000047008	processed_pseudogene	12	69574459	69575727	-1			Pituitary	Yes	No	No	No	11.597	2.096	4.008	2.03	2.861	2.114	7.304	2.475	5.683	2.834
ENSBTAG00000015630	protein_coding	X	81551755	81571039	1	RLIM	ring finger protein, LIM domain interacting	Pituitary	No	No	No	Yes	11.579	1.011	1.946	-1.112	2.991	-1.033	4.073	1.307	6.598	-1.29
ENSBTAG00000000895	protein_coding	X	79269814	79277533	1	TAF9B	TAF9B RNA polymerase II, TATA box binding protein (TBP)-associated factor, 31kDa	Pituitary	No	No	No	Yes	11.547	-1.057	4.02	-1.078	2.728	1.078	3.386	1.172	4.95	-1.19
ENSBTAG00000000189	protein_coding	4	45806019	46233536	1	LHFPL3	lipoma HMGIC fusion partner-like 3	Pituitary	Yes	No	No	No	11.545	1.97	0.375	-1.043	1.722	1.03	1.914	1.247	2.059	-1.057
ENSBTAG00000000793	protein_coding	16	65705535	65771215	1	LAMC2	laminin, gamma 2	Pituitary	No	Yes	No	Yes	11.496	1.234	0.105	NA	0.177	NA	1.192	-1.473	3.679	1.156
ENSBTAG00000048286	protein_coding	11	86346274	86368606	1	E2F6	E2F transcription factor 6	Pituitary	No	No	No	Yes	11.355	1.026	10.555	-1.11	2.396	-1.009	5.362	1.162	4.436	-1.052
ENSBTAG00000016932	protein_coding	1	46162638	46317067	-1	SENP7	SUMO1/sentrin specific peptidase 7	Pituitary	No	No	No	Yes	11.298	-1.033	2.594	-1.109	3.852	-1.024	4.558	1.167	9.518	-1.246
ENSBTAG00000008673	protein_coding	2	91558392	91613155	-1	ICA1L	islet cell autoantigen 1,69kDa-like	Pituitary	No	Yes	No	No	11.286	-1.054	0.05	NA	0.297	1.14	0.22	1.089	0.768	-1.355
ENSBTAG00000007235	protein_coding	11	102286504	102356914	1	NTNG2	netrin G2	Pituitary	Yes	No	No	No	11.254	3.972	0.317	1.34	0.273	1.036	0.911	1.159	1.805	1.041
ENSBTAG00000000220	protein_coding	22	1471988	1717590	-1	NEK10	NIMA-related kinase 10	Pituitary	No	Yes	No	No	11.2	-1.026	0.125	NA	0.708	1.032	0.417	-1.036	1.626	-1.602
ENSBTAG00000015140	protein_coding	19	43653717	43661660	1	RUNDC1	RUN domain containing 1	Pituitary	No	Yes	No	No	11.094	1.058	1.251	-1.039	1.538	-1.12	1.645	1.141	3.507	1.055
ENSBTAG00000006743	protein_coding	24	33895222	33948196	-1	RBBP8	retinoblastoma binding protein 8	Pituitary	No	No	No	Yes	11.077	-1.023	3.295	-1.183	9.131	1.073	9.284	-1.005	10.113	-1.032
ENSBTAG00000013412	protein_coding	18	36847730	36898690	1	NFAT5	nuclear factor of activated T-cells 5, tonicity-responsive	Pituitary	No	No	Yes	No	11.033	-1.072	0.866	-1.056	2.941	-1.13	4.151	1.176	8.365	-1.723
ENSBTAG00000018488	protein_coding	6	103688011	103825580	1	AFF1	AF4/FMR2 family, member 1	Pituitary	No	No	Yes	No	11.013	1.277	10.294	-1.074	4.549	-1.093	8.364	1.032	9.734	-1.061
ENSBTAG00000046314	protein_coding	X	56796341	56826755	-1	TBC1D8B	Uncharacterized protein	Pituitary	No	No	No	Yes	10.966	-1.145	0.761	-1.151	2.857	1.018	1.892	1.317	6.374	-1.121
ENSBTAG00000007359	protein_coding	7	41205895	41209917	1	PROP1	PROP paired-like homeobox 1	Pituitary	No	No	Yes	No	10.963	-1.321	0.01	NA	0.016	NA	0.03	NA	0.018	NA
ENSBTAG00000001119	protein_coding	19	21409208	21425398	1	ANKRD13B	ankyrin repeat domain 13B	Pituitary	No	Yes	No	No	10.935	1.064	1.229	1.228	0.28	1.081	1.558	1.09	2.013	-1.066
ENSBTAG00000005893	protein_coding	14	24711327	24747118	-1	TMEM68	transmembrane protein 68	Pituitary	No	No	No	Yes	10.877	1.022	4.01	-1.135	6.906	1.037	8.345	1.131	10.109	-1.081
ENSBTAG00000006531	protein_coding	13	47041229	47177126	1	DIP2C	disco-interacting protein 2 homolog C	Pituitary	No	No	No	Yes	10.849	1.049	9.587	1.013	3.261	1.08	9.969	1.005	5.238	-1.153
ENSBTAG00000014001	protein_coding	21	55810061	55829462	1	MAP1A	microtubule-associated protein 1A	Pituitary	No	Yes	No	No	10.769	1.158	1.178	1.06	0.093	NA	1.059	1.129	1.658	1.045
ENSBTAG00000004693	protein_coding	17	58124784	58175758	-1	CCDC60	coiled-coil domain containing 60	Pituitary	No	Yes	No	No	10.766	-1.064	0.698	-1.41	0.201	-1.43	0.212	-1.712	1.528	-1.224
ENSBTAG00000003855	protein_coding	X	96940223	97058719	-1	FAM120C	family with sequence similarity 120C	Pituitary	No	No	No	Yes	10.743	1.015	1.853	-1.144	5.685	-1.021	3.529	1.09	6.102	-1.204
ENSBTAG00000010884	protein_coding	X	4098500	4114350	-1	NKAP	NFKB activating protein	Pituitary	No	Yes	No	No	10.703	-1.031	2.913	-1.024	3.63	1.047	4.13	1.017	5.258	-1.135
ENSBTAG00000005884	protein_coding	8	104273194	104296480	-1	WDR31	WD repeat domain 31	Pituitary	No	Yes	No	No	10.693	1.014	0.593	-1.196	0.885	1.169	1.664	1.256	2.974	-1.007
ENSBTAG00000004568	protein_coding	18	14061951	14077096	-1	GALNS	N-acetylgalactosamine-6-sulfatase precursor	Pituitary	Yes	No	No	No	10.687	-1.278	1.857	-1.281	2.924	-1.314	5.646	1.007	8.583	-1.301
ENSBTAG00000005208	protein_coding	25	9683212	9914803	1	CLEC16A	C-type lectin domain family 16, member A	Pituitary	No	No	No	Yes	10.651	1.028	3.57	-1.033	5.503	-1.153	7.94	1.207	9.604	-1.382
ENSBTAG00000018025	protein_coding	1	70792452	70838105	1	IQCG	IQ motif containing G	Pituitary	No	Yes	No	No	10.639	-1.532	0.226	-1.101	1.13	1.039	1.389	1.029	2.117	-1.05
ENSBTAG00000007456	protein_coding	X	40379111	40387392	1	TAZ	tafazzin	Pituitary	No	No	No	Yes	10.526	-1.113	6.268	-1.042	5.972	-1.021	6.717	1.032	9.082	1.129
ENSBTAG00000043972	protein_coding	8	24497953	24778056	1	SLC24A2	solute carrier family 24 (sodium/potassium/calcium exchanger), member 2	Pituitary	No	No	No	Yes	10.466	-1.413	0.117	NA	0.221	-1.051	0.239	1.066	2.015	-1.282
ENSBTAG00000016728	protein_coding	16	47719088	47751042	1	PLEKHG5	pleckstrin homology domain containing, family G (with RhoGef domain) member 5	Pituitary	Yes	No	No	No	10.41	1.274	1.755	1.052	0.308	1.098	6.335	1.246	1.218	1.109
ENSBTAG00000005091	protein_coding	1	81514492	81687453	1	DGKG	diacylglycerol kinase, gamma 90kDa	Pituitary	No	Yes	No	No	10.384	-1.124	0.241	-1.101	1.237	-1.174	0.397	2.2	1.601	-1.424
ENSBTAG00000015007	protein_coding	11	74511607	74590933	-1	NCOA1	Uncharacterized protein	Pituitary	No	No	Yes	No	10.343	-1.015	4.245	-1.044	4.865	1.06	3.753	1.07	8.835	-1.5
ENSBTAG00000021023	protein_coding	3	110912671	110988583	-1	ZMYM4	zinc finger, MYM-type 4	Pituitary	No	Yes	No	No	10.27	1.042	3.057	-1.148	2.755	1.094	4.078	1.048	4.627	-1.299
ENSBTAG00000004150	protein_coding	27	27624065	27853566	1	NRG1	neuregulin 1	Pituitary	No	No	No	Yes	10.242	-1.064	0.058	NA	0.168	NA	0.155	NA	4.742	-1.45
ENSBTAG00000020147	protein_coding	29	45200689	45215093	1		Uncharacterized protein	Pituitary	No	Yes	No	No	10.224	-1.01	0.954	-1.411	2.083	-1.073	1.883	1.117	2.461	-1.114
ENSBTAG00000004597	protein_coding	X	92107320	92112920	-1	PIM2	Pim-2 proto-oncogene, serine/threonine kinase	Pituitary	No	No	No	Yes	10.186	1.024	1.619	1	1.659	-1.03	1.784	1.531	9.653	1.064
ENSBTAG00000039435	protein_coding	5	48773272	48844474	-1	LEMD3	inner nuclear membrane protein Man1	Pituitary	No	No	No	Yes	10.177	-1.013	2.348	-1.119	4.484	-1.078	4.323	1.126	10.111	-1.256
ENSBTAG00000012909	protein_coding	21	31258091	31265286	1	CRABP1	cellular retinoic acid binding protein 1	Pituitary	No	Yes	No	No	10.145	1.924	0.121	NA	0.086	NA	0.199	NA	1.439	1.011
ENSBTAG00000014415	protein_coding	7	17069809	17085059	-1	ZNF653	zinc finger protein 653	Pituitary	No	No	No	Yes	10.105	-1.038	2.413	-1.123	2.991	-1.036	4.432	1.231	8.133	1.078
ENSBTAG00000008672	protein_coding	16	51963930	51974480	-1	GABRD	gamma-aminobutyric acid (GABA) A receptor, delta	Pituitary	No	Yes	No	No	10.088	-1.377	0.06	NA	0.067	NA	0.058	NA	1.528	1.062
ENSBTAG00000039075	protein_coding	18	47582089	47594485	1	ZNF527	zinc finger protein 527	Pituitary	No	Yes	No	No	10.05	-1.071	3.63	-1.05	3.631	1.149	4.141	1.141	5.459	1.021
ENSBTAG00000004005	protein_coding	24	56467338	56817379	1	WDR7	WD repeat domain 7	Pituitary	No	No	No	Yes	10.002	-1.017	3.26	1.008	6.394	1.005	4.075	1.224	5.725	-1.357
ENSBTAG00000003185	protein_coding	14	11327981	11696284	1	ASAP1	arf-GAP with SH3 domain, ANK repeat and PH domain-containing protein 1	Pituitary	No	No	No	Yes	9.969	-1.051	2.498	-1.119	4.027	-1.045	6.579	1.184	8.662	-1.296
ENSBTAG00000014947	protein_coding	6	103374250	103511357	1	PTPN13	protein tyrosine phosphatase, non-receptor type 13 (APO-1/CD95 (Fas)-associated phosphatase)	Pituitary	No	Yes	No	No	9.939	1.023	0.753	-1.04	0.235	-1.213	1.591	1.251	1.284	-1.453
ENSBTAG00000009258	protein_coding	1	140061251	140332232	-1	NEK11	NIMA-related kinase 11	Pituitary	No	Yes	No	Yes	9.915	-1.021	1.035	-1.587	1.708	1.064	1.843	-1.012	2.476	-1.201
ENSBTAG00000005442	protein_coding	3	78736778	78825880	1	WDR78	WD repeat domain 78	Pituitary	No	No	No	Yes	9.816	1.041	0.33	-1.142	0.681	1.097	1.775	1.237	2.784	-1.184
ENSBTAG00000020481	protein_coding	22	28846978	28904207	-1	GXYLT2	glucoside xylosyltransferase 2	Pituitary	No	No	No	Yes	9.68	1.206	1.377	1.113	0.211	-1.069	1.123	1.67	4.021	-1.265
ENSBTAG00000000943	protein_coding	19	33673396	33688126	1	ZNF286A	Uncharacterized protein	Pituitary	No	No	Yes	No	9.645	-1.099	2.478	-1.117	2.757	1.251	1.859	1.179	3.705	1.006
ENSBTAG00000009138	protein_coding	14	26271677	26304080	1	UBXN2B	UBX domain protein 2B	Pituitary	No	No	No	Yes	9.602	-1.016	2.061	-1.304	4.163	1.023	4.283	-1.068	4.971	-1.178
ENSBTAG00000002593	protein_coding	13	73436661	73461337	1	GDAP1L1	ganglioside induced differentiation associated protein 1-like 1	Pituitary	No	No	No	Yes	9.568	-1.161	0.014	NA	0.086	NA	0.082	NA	0.429	-1.078
ENSBTAG00000003622	protein_coding	22	16415882	16442510	1	ZKSCAN7	zinc finger with KRAB and SCAN domains 7	Pituitary	No	No	No	Yes	9.554	1.085	1.854	-1.097	3.237	1.174	3.446	1.161	5.526	-1.003
ENSBTAG00000007650	protein_coding	2	31391774	31446946	1	SLC38A11	solute carrier family 38, member 11	Pituitary	No	No	No	Yes	9.542	-1.302	0.135	NA	0.143	NA	0.206	1.857	4.737	-1.391
ENSBTAG00000012070	protein_coding	19	11401822	11455023	1	INTS2	integrator complex subunit 2	Pituitary	No	No	No	Yes	9.508	-1.024	1.342	-1.168	2.646	-1.156	3.957	-1.066	6.917	-1.123
ENSBTAG00000019895	protein_coding	12	47837819	48053497	1	PIBF1	progesterone immunomodulatory binding factor 1	Pituitary	No	No	No	Yes	9.439	-1.111	1.531	-1.282	5.556	1.097	3.098	1.149	8.464	-1.239
ENSBTAG00000004093	protein_coding	23	50354843	50357631	1	TUBB2B	tubulin, beta 2B class IIb	Pituitary	Yes	No	No	No	9.271	3.415	3.348	1.374	1.74	-1.012	5.104	1.602	5.09	1.443
ENSBTAG00000020563	protein_coding	16	81192576	81208700	-1	DDX59	DEAD (Asp-Glu-Ala-Asp) box polypeptide 59	Pituitary	Yes	No	No	No	9.265	-1.106	5.252	-1.135	5.472	-1.191	6.121	-1.053	5.744	-1.012
ENSBTAG00000014467	protein_coding	8	40834584	40951448	1	GLIS3	GLIS family zinc finger 3	Pituitary	No	No	Yes	No	9.244	1.035	0.668	1.108	1.422	1.103	0.727	1.321	4.853	-2.208
ENSBTAG00000016627	protein_coding	9	40520685	40591232	1	WASF1	WAS protein family, member 1	Pituitary	No	Yes	No	No	9.172	1.085	0.518	1.456	0.795	1.07	0.799	1.348	2.219	1.63
ENSBTAG00000006470	protein_coding	10	38159317	38248606	-1	TTBK2	tau tubulin kinase 2	Pituitary	No	No	No	Yes	9.163	1.016	1.363	-1.148	2.717	-1.045	3.008	-1.023	3.828	-1.525
ENSBTAG00000002956	protein_coding	X	102851711	102885917	-1	ZNF674	zinc finger protein 674	Pituitary	No	No	No	Yes	9.153	-1.034	0.66	-1.214	4.531	1.116	1.962	1.263	5.069	-1.154
ENSBTAG00000000188	protein_coding	9	36551274	36844165	1	HS3ST5	heparan sulfate (glucosamine) 3-O-sulfotransferase 5	Pituitary	No	No	No	Yes	9.12	-1.339	2.413	1.063	0.24	-1.027	0.146	NA	0.847	-2.554
ENSBTAG00000018239	protein_coding	11	74319476	74357417	1	DNAJC27	DnaJ (Hsp40) homolog, subfamily C, member 27	Pituitary	No	Yes	No	No	9.063	-1.067	1.501	-1.242	0.533	-1.061	1.333	1.015	1.537	-1.026
ENSBTAG00000033248	protein_coding	18	36095734	36140923	1	CDH3	cadherin 3, type 1, P-cadherin (placental)	Pituitary	No	Yes	No	No	9.013	-1.111	0.908	-1.307	0.548	1.03	1.74	1.349	2.675	2.52
ENSBTAG00000040031	protein_coding	1	70287257	70382437	-1	ZNF148	zinc finger protein 148	Pituitary	No	No	Yes	No	8.965	1.005	3.9	-1.12	4.574	-1.016	4.755	1.208	8.493	-1.197
ENSBTAG00000009459	protein_coding	24	41576970	41689810	1	MTCL1	microtubule crosslinking factor 1	Pituitary	No	Yes	No	No	8.881	-1.254	0.387	-1.157	1.035	-1.158	1.12	1.139	1.804	1.216
ENSBTAG00000020311	protein_coding	11	100237005	100281194	1	USP20	ubiquitin specific peptidase 20	Pituitary	No	No	No	Yes	8.793	1.027	3.083	-1.006	5.259	1.007	6.704	1.032	8.234	1.053
ENSBTAG00000001252	protein_coding	23	44139450	44196032	-1	HIVEP1	human immunodeficiency virus type I enhancer binding protein 1	Pituitary	No	No	Yes	No	8.746	-1.067	1.134	-1.046	2.636	1.161	1.919	1.058	3.318	-1.207
ENSBTAG00000015340	protein_coding	16	43328466	43334550	-1	ANGPTL7	angiopoietin-like 7	Pituitary	Yes	No	No	No	8.715	5.13	0.027	NA	0.011	NA	0.006	NA	0.013	NA
ENSBTAG00000021100	protein_coding	X	92387161	92403412	1	PPP1R3F	protein phosphatase 1, regulatory subunit 3F	Pituitary	No	No	No	Yes	8.682	1.021	2.473	1.03	1.267	-1.027	1.364	1.011	3.263	-1
ENSBTAG00000013825	protein_coding	5	85480247	85597788	1	BCAT1	branched chain amino-acid transaminase 1, cytosolic	Pituitary	No	No	No	Yes	8.667	-1.63	0.323	-1.274	0.369	-1.186	2.199	-1.384	3.452	-1.21
ENSBTAG00000010149	protein_coding	5	70606115	70701030	-1	CRY1	cryptochrome-1	Pituitary	No	No	No	Yes	8.665	-1.046	5.633	-1.15	5.951	-1.038	4.733	1.056	7.483	-1.114
ENSBTAG00000020598	protein_coding	6	104598245	104657218	1	PPP2R2C	protein phosphatase 2, regulatory subunit B, gamma	Pituitary	No	Yes	No	No	8.599	1.299	0.374	2.329	0.078	NA	0.971	-1.11	1.516	-1.62
ENSBTAG00000009673	protein_coding	6	23187624	23254634	1	SLC9B1	solute carrier family 9, subfamily B (NHA1, cation proton antiporter 1), member 1	Pituitary	No	Yes	No	Yes	8.468	1.167	0.195	NA	1.153	1.188	0.92	1.432	1.352	-1.157
ENSBTAG00000004781	protein_coding	5	70062608	70178439	1	POLR3B	polymerase (RNA) III (DNA directed) polypeptide B	Pituitary	No	No	No	Yes	8.416	-1.036	2.945	-1.244	3.33	-1.076	4.847	1.007	6.466	-1.063
ENSBTAG00000014859	protein_coding	5	4769057	4806601	-1	CAPS2	calcyphosine 2	Pituitary	No	No	No	Yes	8.375	-1.017	1.392	-2.078	0.216	-1.544	0.575	1.779	0.743	-1.859
ENSBTAG00000006366	protein_coding	10	20632357	20639714	-1	NFATC4	nuclear factor of activated T-cells, cytoplasmic, calcineurin-dependent 4	Pituitary	Yes	No	No	No	8.365	1.445	1.397	1.021	3.002	1.319	7.514	1.307	3.576	1.26
ENSBTAG00000021537	protein_coding	3	48398161	48410727	-1	RWDD3	RWD domain containing 3	Pituitary	No	No	No	Yes	8.365	1.046	3.011	-1.11	6.946	1.183	4.102	1.011	5.643	1.092
ENSBTAG00000034138	protein_coding	20	6760173	6794112	1		Beta-hexosaminidase	Pituitary	Yes	No	No	No	8.311	4.403	0.388	-1.167	0.919	-1.272	0.965	1.213	3.632	-1.025
ENSBTAG00000009282	protein_coding	X	91723575	91734163	1	PORCN	porcupine homolog (Drosophila)	Pituitary	No	No	No	Yes	8.284	1.04	1.391	1.032	0.947	1.045	4.63	-1.032	3.933	1.197
ENSBTAG00000017456	protein_coding	25	36603211	36609285	-1	NYAP1	neuronal tyrosine-phosphorylated phosphoinositide-3-kinase adaptor 1	Pituitary	No	No	No	Yes	8.277	-1.074	0.325	1.377	0.053	NA	0.515	1.129	0.398	-1.045
ENSBTAG00000009907	protein_coding	24	50684778	50745042	1	MAPK4	mitogen-activated protein kinase 4	Pituitary	No	No	No	Yes	8.276	1.003	0.513	1.068	0.297	1.115	0.131	NA	4.021	2.726
ENSBTAG00000003957	protein_coding	21	29762148	29766253	-1	PRDM7	PR domain containing 7	Pituitary	Yes	No	No	No	8.18	-2.589	1.193	-5.113	4.425	-1.638	3.131	-3.542	7.911	-2.926
ENSBTAG00000033726	protein_coding	5	47534237	47703486	1	GRIP1	glutamate receptor interacting protein 1	Pituitary	No	No	No	Yes	8.174	-1.127	0.084	NA	0.218	-1.39	0.133	NA	0.451	-1.222
ENSBTAG00000043976	protein_coding	17	60446528	60502221	-1	RNFT2	ring finger protein, transmembrane 2	Pituitary	No	No	No	Yes	8.149	1.007	1.28	-1.247	0.666	-1.018	2.488	-1.021	3.548	-1.219
ENSBTAG00000015197	protein_coding	16	2930874	2936327	-1	KLHDC8A	kelch domain containing 8A	Pituitary	No	Yes	No	No	8.116	1.155	0.05	NA	0.051	NA	0.088	NA	1.658	1.365
ENSBTAG00000001293	protein_coding	1	65050471	65144504	1	MAATS1	MYCBP-associated, testis expressed 1	Pituitary	No	Yes	No	No	8.086	-1.013	0.356	-1.056	0.322	-1.196	0.823	1.307	1.216	-1.19
ENSBTAG00000008464	protein_coding	17	54827286	54851000	1	ABCB9	ATP-binding cassette, sub-family B (MDR/TAP), member 9	Pituitary	No	Yes	No	No	7.977	-1.02	0.355	1.047	0.254	1.014	0.563	1.183	1.301	1.49
ENSBTAG00000011771	protein_coding	17	66628656	66632360	-1	FICD	FIC domain containing	Pituitary	No	Yes	No	No	7.824	-1.148	0.896	-1.021	1.397	1.355	1.581	-1.086	2.102	1.162
ENSBTAG00000018729	protein_coding	16	52883152	52974692	-1	SPEN	spen family transcriptional repressor	Pituitary	No	No	Yes	No	7.762	1.004	3.831	-1.089	3.938	1.043	4.024	1.271	7.186	-1.231
ENSBTAG00000033334	protein_coding	18	14617872	14621516	-1	SPATA2L	spermatogenesis associated 2-like	Pituitary	No	Yes	No	No	7.713	-1.137	0.695	-1.23	0.804	-1.21	1.319	1.152	2.659	1.164
ENSBTAG00000008607	protein_coding	7	45084727	45113807	1	ARID3A	AT rich interactive domain 3A (BRIGHT-like)	Pituitary	No	No	Yes	No	7.673	-1.122	0.703	1.072	1.752	-1.387	1.418	1.496	7.442	1.022
ENSBTAG00000044172	protein_coding	1	70742636	70784188	-1	LMLN	leishmanolysin-like (metallopeptidase M8 family)	Pituitary	No	Yes	No	No	7.637	1.014	0.483	-1.41	1.197	1.006	1.387	-1.01	2.005	-1.325
ENSBTAG00000017950	protein_coding	5	28470126	28528971	-1	SLC4A8	solute carrier family 4, sodium bicarbonate cotransporter, member 8	Pituitary	No	Yes	No	No	7.544	-1.108	0.262	1.848	0.208	-1.118	0.351	1.126	1.399	-1.48
ENSBTAG00000013259	protein_coding	28	33875820	33924983	-1	POLR3A	polymerase (RNA) III (DNA directed) polypeptide A, 155kDa	Pituitary	Yes	No	No	No	7.486	-1.36	3.099	-1.343	2.654	-1.215	5.26	-1.222	5.336	-1.285
ENSBTAG00000020373	protein_coding	22	42994049	43159198	1	C3orf67	chromosome 3 open reading frame 67	Pituitary	No	Yes	No	No	7.482	1.152	0.117	NA	0.682	-1.294	0.598	1.263	1.187	-1.282
ENSBTAG00000005697	protein_coding	10	39914871	40445335	-1	MDGA2	MAM domain containing glycosylphosphatidylinositol anchor 2	Pituitary	No	No	No	Yes	7.381	1.051	0.121	NA	0.311	-1.02	0.342	-1.265	0.749	-1.29
ENSBTAG00000011833	protein_coding	X	7180735	7482667	1	GRIA3	glutamate receptor, ionotropic, AMPA 3	Pituitary	No	No	No	Yes	7.369	1.088	1.955	1.139	0.276	1.018	0.614	1.03	2.857	-1.831
ENSBTAG00000021008	protein_coding	10	26053957	26056906	1	ZNF219	zinc finger protein 219	Pituitary	No	No	Yes	No	7.288	1.099	7.035	1.033	0.686	-1.325	5.9	1.131	6.449	1.23
ENSBTAG00000005560	protein_coding	14	22815477	22872779	-1	ST18	suppression of tumorigenicity 18, zinc finger	Pituitary	No	Yes	No	Yes	7.272	1.336	0.032	NA	0.047	NA	0.054	NA	1.092	-1.285
ENSBTAG00000046229	protein_coding	X	50503409	50504136	1	GPRASP1	Uncharacterized protein	Pituitary	No	Yes	No	No	7.27	1.001	1.101	-1.255	1.429	1.071	1.836	1.189	2.412	1.136
ENSBTAG00000007883	pseudogene	26	11110265	11111041	1			Pituitary	Yes	No	No	No	7.19	2.242	4.391	1.889	4.889	1.76	6.922	1.826	6.608	-1.309
ENSBTAG00000012499	protein_coding	18	22021983	22114274	-1	RPGRIP1L	RPGRIP1-like	Pituitary	No	Yes	No	No	7.068	-1.176	0.55	-1.307	0.833	1.084	1.497	1.048	1.882	-1.348
ENSBTAG00000000916	protein_coding	9	105105497	105128175	-1	TCTE3	t-complex-associated-testis-expressed 3	Pituitary	Yes	No	No	No	7.042	-1.528	0.492	-1.536	3.13	-3.179	1.038	1.014	3.176	-1.742
ENSBTAG00000024453	protein_coding	16	73866649	73868568	1	RD3	retinal degeneration 3	Pituitary	Yes	No	No	No	7.025	-1.441	0.015	NA	0.013	NA	0.011	NA	0.041	NA
ENSBTAG00000002113	protein_coding	X	91031761	91044478	-1	ZNF484	zinc finger protein 484	Pituitary	No	Yes	No	No	6.951	-1.107	0.97	-1.21	1.279	1.002	1.802	1.18	3.038	-1.243
ENSBTAG00000005318	protein_coding	12	33409894	33419168	1	RNF6	ring finger protein (C3H2C3 type) 6	Pituitary	Yes	No	No	No	6.852	-1.195	4.117	-1.116	3.257	-1.081	3.756	1.039	3.361	-1.174
ENSBTAG00000003414	protein_coding	21	24521617	24539888	1	SAXO2	stabilizer of axonemal microtubules 2	Pituitary	No	Yes	No	No	6.835	1.018	0.743	1.061	0.399	-1.068	0.833	1.387	1.491	1.139
ENSBTAG00000021841	protein_coding	14	28044276	28171159	1	CHD7	chromodomain helicase DNA binding protein 7	Pituitary	No	No	No	Yes	6.827	-1.117	2.767	-1.177	1.233	-1.017	3.079	1.183	5.745	-1.203
ENSBTAG00000017794	protein_coding	15	30302982	30307214	-1	CCDC153	coiled-coil domain containing 153	Pituitary	No	Yes	No	No	6.815	1.163	0.061	NA	0.055	NA	1.571	-1.313	2.13	-1.307
ENSBTAG00000003802	protein_coding	19	33418200	33451244	-1	TEKT3	tektin 3	Pituitary	No	Yes	No	No	6.776	-1.106	0.216	1.194	0.143	NA	0.35	1.232	1.345	-2.079
ENSBTAG00000005908	protein_coding	25	38526452	38551441	-1		Radial spoke head 10 homolog B	Pituitary	No	Yes	No	No	6.759	-1.013	0.784	-1.345	0.665	-1.112	1.114	-1.121	1.778	-1.344
ENSBTAG00000047822	protein_coding	11	67802267	67803322	-1		Uncharacterized protein	Pituitary	No	Yes	No	No	6.749	1.035	0.772	1.165	1.142	-1.222	1.898	1.378	2.333	-1.351
ENSBTAG00000004705	protein_coding	1	67082115	67116669	-1	ILDR1	immunoglobulin-like domain containing receptor 1	Pituitary	No	Yes	No	No	6.741	-1.142	0.117	NA	0.226	1.309	0.046	NA	1.173	1.574
ENSBTAG00000015534	protein_coding	16	23350279	23382370	1	LYPLAL1	lysophospholipase-like 1	Pituitary	No	Yes	No	No	6.726	-1.003	2.765	-1.162	3.017	1.062	3.598	1.225	4.712	-1.147
ENSBTAG00000004249	protein_coding	19	48089631	48406633	1	TANC2	tetratricopeptide repeat, ankyrin repeat and coiled-coil containing 2	Pituitary	No	Yes	No	No	6.689	-1.043	1.2	-1.12	0.241	-1.008	1.051	-1.118	1.622	-1.077
ENSBTAG00000019694	protein_coding	2	95145119	95340402	1	ADAM23	ADAM metallopeptidase domain 23	Pituitary	No	No	No	Yes	6.684	1.227	0.287	-1.062	0.103	NA	3.308	1.388	3.347	-1.071
ENSBTAG00000020620	processed_pseudogene	4	58724265	58724900	-1			Pituitary	Yes	No	No	No	6.641	-5.658	2.081	-2.092	1.721	-1.664	3.986	-1.316	2.924	-2.924
ENSBTAG00000020329	protein_coding	10	85712398	85724992	-1	FAM161B	family with sequence similarity 161, member B	Pituitary	Yes	No	No	No	6.602	-1.322	1.745	-1.6	1.6	-1.027	2.671	-1.181	1.913	-1.109
ENSBTAG00000003290	protein_coding	X	90182201	90265892	-1	SLC9A7	solute carrier family 9, subfamily A (NHE7, cation proton antiporter 7), member 7	Pituitary	No	No	No	Yes	6.59	1.056	0.734	-1.104	0.5	-1.003	1.398	1.064	2.598	-1.272
ENSBTAG00000031278	protein_coding	13	60355542	60362412	-1	SNPH	syntaphilin	Pituitary	No	Yes	No	No	6.509	1.103	0.163	NA	0.426	-1.015	0.523	-1.265	1.252	2.528
ENSBTAG00000044044	protein_coding	6	72574278	72633079	-1	CLOCK	clock circadian regulator	Pituitary	No	No	Yes	No	6.471	-1.011	0.915	-1.013	2.205	-1.056	5.898	-1.004	3.911	-1.528
ENSBTAG00000038117	protein_coding	7	84242450	84505756	1	ATG10	autophagy related 10	Pituitary	No	No	No	Yes	6.462	1.05	4.793	-1.19	4.453	1.024	5.427	1.065	5.074	-1.312
ENSBTAG00000046301	protein_coding	22	16367996	16376583	-1	ZNF445	zinc finger protein 445	Pituitary	No	No	No	Yes	6.384	1.142	2.706	-1.091	2.347	1.075	3.18	1.145	4.032	1
ENSBTAG00000009512	protein_coding	18	62760766	62773032	-1	EPS8L1	EPS8-like 1	Pituitary	No	Yes	No	No	6.37	-1.191	0.032	NA	0.094	NA	0.081	NA	1.121	1.285
ENSBTAG00000009961	protein_coding	25	1753636	1762994	1	E4F1	E4F transcription factor 1	Pituitary	No	No	Yes	No	6.268	-1.129	2.717	-1.048	2.149	-1.216	4.524	1.187	5.19	1.096
ENSBTAG00000002998	protein_coding	1	72086119	72109936	-1	MFI2	antigen p97 (melanoma associated) identified by monoclonal antibodies 133.2 and 96.5	Pituitary	No	Yes	No	No	6.258	1.076	0.045	NA	0.136	NA	0.234	-1.645	1.048	-1.508
ENSBTAG00000009110	protein_coding	17	18734079	18735046	-1	THOC7	THO complex subunit 7 homolog	Pituitary	Yes	No	No	No	6.256	2.041	4.789	1.661	2.375	1.42	4.827	2.338	6.08	2.606
ENSBTAG00000015911	protein_coding	9	23384929	23387921	1	RWDD2A	RWD domain containing 2A	Pituitary	No	Yes	No	No	6.247	1.002	1.552	-1.015	1.48	1.097	2.284	1.132	2.435	1.137
ENSBTAG00000000329	protein_coding	7	27820355	27998816	-1	MEGF10	multiple EGF-like-domains 10	Pituitary	Yes	No	No	No	6.201	1.712	1.657	1.415	0.199	NA	0.351	1.455	0.696	1.518
ENSBTAG00000013464	protein_coding	1	46431094	46452391	1	CEP97	centrosomal protein 97kDa	Pituitary	No	No	No	Yes	6.199	-1.014	4.213	-1.106	2.949	1.06	3.086	1.085	3.748	-1.295
ENSBTAG00000016399	protein_coding	X	93078364	93096381	-1	AKAP4	A kinase (PRKA) anchor protein 4	Pituitary	No	No	No	Yes	6.153	-1.298	0.144	NA	0.158	NA	0.398	1.458	0.109	NA
ENSBTAG00000047213	protein_coding	X	50499828	50502731	1		Uncharacterized protein	Pituitary	No	Yes	No	Yes	6.134	1.022	0.86	1.074	1.018	1.321	1.153	1.034	1.739	1.004
ENSBTAG00000030189	protein_coding	5	115127019	115419183	1	EFCAB6	EF-hand calcium binding domain 6	Pituitary	No	No	No	Yes	6.123	-1.099	0.144	NA	0.153	NA	0.246	1.088	0.434	-1.256
ENSBTAG00000009481	protein_coding	3	86260319	86342617	1	C1orf87	chromosome 1 open reading frame 87	Pituitary	No	No	No	Yes	6.112	1.167	0.02	NA	0.054	NA	0.024	NA	0.55	1.001
ENSBTAG00000003819	protein_coding	2	107356024	107382298	1	STK36	serine/threonine kinase 36	Pituitary	No	Yes	No	No	6.09	1.055	0.732	-1.182	0.951	1.027	1.165	1.323	2.099	-1.049
ENSBTAG00000014523	protein_coding	8	88673821	88708956	1	DIRAS2	DIRAS family, GTP-binding RAS-like 2	Pituitary	No	No	No	Yes	6.026	-1.325	0.116	NA	0.128	NA	0.067	NA	0.418	-1.205
ENSBTAG00000009796	protein_coding	2	126983130	126992474	-1	PIGV	phosphatidylinositol glycan anchor biosynthesis, class V	Pituitary	Yes	No	No	No	5.975	-1.247	1.963	-1.282	3.535	-1.049	3.269	-1.272	4.002	-1.194
ENSBTAG00000014575	protein_coding	X	61685327	61824307	1	COL4A5	collagen, type IV, alpha 5	Pituitary	No	No	No	Yes	5.959	1.594	0.898	-1.172	1.934	1.03	0.504	1.056	4.035	-1.274
ENSBTAG00000019683	protein_coding	2	47068951	47099371	-1	LYPD6B	LY6/PLAUR domain containing 6B	Pituitary	No	No	No	Yes	5.883	-1.173	0.123	NA	0.341	1.747	0.217	1.781	5.874	1.314
ENSBTAG00000015860	protein_coding	X	97364883	97402545	-1	FGD1	FYVE, RhoGEF and PH domain containing 1	Pituitary	No	No	No	Yes	5.843	-1.038	1.748	1.07	0.941	1.109	3.947	1.095	2.953	1.115
ENSBTAG00000006535	protein_coding	X	61853458	61857225	-1	IRS4	insulin receptor substrate 4	Pituitary	No	No	No	Yes	5.831	-1.229	0.005	NA	0.004	NA	0.005	NA	0.008	NA
ENSBTAG00000047835	protein_coding	7	61034482	61036502	1		Uncharacterized protein	Pituitary	No	Yes	No	No	5.813	-1.367	0.045	NA	0	NA	0	NA	1.341	1.805
ENSBTAG00000002143	protein_coding	7	36197353	36269226	1	DTWD2	DTW domain containing 2	Pituitary	Yes	No	No	No	5.808	-1.126	1.608	-1.385	2.797	-1.125	2.481	-1.062	4.507	-1.388
ENSBTAG00000021310	protein_coding	2	115971118	116104632	-1	COL4A4	collagen, type IV, alpha 4	Pituitary	Yes	No	No	No	5.778	-1.221	1.275	-1.573	0.305	-1.039	0.128	NA	0.517	-1.502
ENSBTAG00000019354	protein_coding	11	46785772	46812769	-1	PAX8	paired box 8	Pituitary	No	No	Yes	No	5.649	1.047	0.263	-1.525	1.536	1.329	0.417	2.55	0.271	1.781
ENSBTAG00000020247	protein_coding	4	65670543	65729276	-1	ADCYAP1R1	adenylate cyclase activating polypeptide 1 (pituitary) receptor type I	Pituitary	Yes	No	No	No	5.623	3.266	0.338	-1.007	0.138	NA	2.774	1.345	1.164	-1.343
ENSBTAG00000001644	protein_coding	9	61291441	61430150	1	MDN1	midasin AAA ATPase 1	Pituitary	No	Yes	No	No	5.54	1.071	1	-1.159	1.86	-1.01	1.728	1.081	2.316	-1.128
ENSBTAG00000021313	protein_coding	4	32691262	32858257	1	RUNDC3B	RUN domain containing 3B	Pituitary	No	No	No	Yes	5.484	-1.105	0.235	-1.333	1.531	1.008	1.056	-1.08	1.557	-1.11
ENSBTAG00000010990	protein_coding	11	95125308	95145048	1	LHX2	LIM homeobox 2	Pituitary	Yes	No	No	No	5.466	8.121	0.038	NA	3.325	-1.127	0.019	NA	0.045	NA
ENSBTAG00000022067	protein_coding	17	56607851	56616410	1	FAM216A	family with sequence similarity 216, member A	Pituitary	No	Yes	No	No	5.419	1.004	0.893	-1.137	0.634	1.127	1.323	1.203	1.421	-1.067
ENSBTAG00000003540	protein_coding	GJ058437.1	1	37340	-1	MYT1L	myelin transcription factor 1-like	Pituitary	No	No	Yes	No	5.412	1.268	0.202	1.595	0.042	NA	0.228	1.902	0.373	-1.064
ENSBTAG00000021336	protein_coding	5	56233023	56258780	-1	KIF5A	kinesin family member 5A	Pituitary	No	No	No	Yes	5.384	1.446	0.015	NA	0.015	NA	0.072	NA	0.488	-1.327
ENSBTAG00000021699	protein_coding	8	50875138	51079319	1	RORB	RAR-related orphan receptor B	Pituitary	No	No	No	Yes	5.368	-1.002	0.033	NA	0.057	NA	0.062	NA	0.255	-2.093
ENSBTAG00000014945	protein_coding	X	96082197	96158317	-1	IQSEC2	IQ motif and Sec7 domain 2	Pituitary	No	No	No	Yes	5.273	-1.048	2.777	1.093	1.488	1.098	2.102	1.24	3.923	-1.211
ENSBTAG00000008981	protein_coding	23	15616807	15624462	-1	USP49	ubiquitin specific peptidase 49	Pituitary	No	Yes	No	No	5.243	1.029	0.923	-1.1	0.798	-1.065	1.004	1.099	1.507	-1.392
ENSBTAG00000004099	protein_coding	9	89715164	89780254	1	CCDC170	coiled-coil domain containing 170	Pituitary	Yes	No	No	No	5.219	-1.334	0.44	-1.826	0.198	NA	1.471	-1.303	0.34	-1.185
ENSBTAG00000032453	protein_coding	3	20811443	20813500	-1	HIST4H4	Histone H4	Pituitary	No	Yes	No	No	5.146	1.221	0.667	-1.06	1.157	-1.139	1.479	-1.71	1.825	-1.055
ENSBTAG00000005672	protein_coding	13	75618508	75701655	-1	CDH22	cadherin 22, type 2	Pituitary	Yes	No	No	No	5.138	4.386	0.97	-1.484	0.035	NA	0.053	NA	0.235	1.423
ENSBTAG00000019591	protein_coding	X	64755904	64861282	-1	DCX	doublecortin	Pituitary	No	No	No	Yes	5.11	1.476	0.374	-1.199	0.493	-1.034	2.44	1.284	0.755	-1.419
ENSBTAG00000004754	protein_coding	1	141658908	141994082	-1	DSCAM	Down syndrome cell adhesion molecule	Pituitary	No	No	No	Yes	5.096	1.148	0.029	NA	0.684	1.017	0.048	NA	0.175	NA
ENSBTAG00000009124	protein_coding	29	29274999	29317604	-1	FEZ1	fasciculation and elongation protein zeta 1 (zygin I)	Pituitary	Yes	No	No	No	5.038	2.069	0.954	1.041	0.071	NA	1.833	1.559	2.323	1.05
ENSBTAG00000003075	protein_coding	19	27574027	27581405	-1	DVL2	dishevelled segment polarity protein 2	Pituitary	No	Yes	No	No	4.974	-1.065	1.533	1.019	1.558	-1.014	2.254	1.077	2.574	1.009
ENSBTAG00000018819	protein_coding	X	8278045	8926654	-1	TENM1	teneurin transmembrane protein 1	Pituitary	No	No	No	Yes	4.954	1.294	0.447	-1.246	0.16	NA	1.689	-1.181	2.553	-3.139
ENSBTAG00000009870	protein_coding	3	118182616	118184696	-1	HES6	hes family bHLH transcription factor 6	Pituitary	Yes	No	No	No	4.864	1.928	0.318	1.135	0.141	NA	0.211	2.012	4.75	1.76
ENSBTAG00000026437	protein_coding	17	39881230	39884057	1	ULBP3	UL16 binding protein 3 precursor	Pituitary	Yes	No	No	No	4.817	-5.462	2.758	-2.12	0.798	-1.173	1.419	-3.58	1.601	-2.166
ENSBTAG00000031955	protein_coding	26	43749415	43777796	1	GPR26	G protein-coupled receptor 26	Pituitary	Yes	No	No	No	4.809	4.905	0.016	NA	0.103	NA	0.034	NA	0.027	NA
ENSBTAG00000011375	protein_coding	8	90549999	90640714	1	SHC3	SHC (Src homology 2 domain containing) transforming protein 3	Pituitary	No	No	No	Yes	4.794	2.731	0.083	NA	0.152	NA	0.203	1.008	0.586	-1.005
ENSBTAG00000020238	protein_coding	9	11681040	11932521	1	RIMS1	regulating synaptic membrane exocytosis 1	Pituitary	Yes	No	No	No	4.745	1.446	0.065	NA	0.751	1.633	0.131	NA	0.985	-1.026
ENSBTAG00000014699	protein_coding	10	50870432	50931413	-1	FAM81A	family with sequence similarity 81, member A	Pituitary	No	Yes	No	No	4.735	-1.071	0.193	NA	0.461	1.101	0.216	1.453	1.198	-1.972
ENSBTAG00000020924	protein_coding	7	13922169	13927085	1	FBXW9	F-box and WD repeat domain containing 9	Pituitary	No	Yes	No	No	4.733	-1.073	0.448	-1.279	0.966	-1.228	1.484	-1.004	1.765	1.334
ENSBTAG00000039391	protein_coding	X	92647396	92650330	1	USP27X	ubiquitin specific peptidase 27, X-linked	Pituitary	No	No	No	Yes	4.728	-1.263	0.344	-1.087	0.678	1.147	0.631	1.221	0.566	-1.008
ENSBTAG00000010018	protein_coding	X	79402956	79473209	-1	ATP7A	ATPase, Cu++ transporting, alpha polypeptide	Pituitary	No	No	No	Yes	4.611	1.055	1.58	-1.029	2.734	-1.119	4.287	-1.011	4.521	-1.364
ENSBTAG00000012953	protein_coding	16	59478750	59704984	-1	ASTN1	astrotactin 1	Pituitary	Yes	No	No	No	4.513	1.436	0.195	NA	0.719	2.067	0.06	NA	0.187	NA
ENSBTAG00000031765	protein_coding	25	27134358	27140267	-1	C16orf93	chromosome 16 open reading frame 93	Pituitary	No	Yes	No	No	4.507	-1.136	0.273	-1.374	0.631	1.072	1.216	1.16	2.072	1.253
ENSBTAG00000035054	protein_coding	9	9517340	9608712	-1	COL9A1	collagen, type IX, alpha 1	Pituitary	Yes	No	No	No	4.484	-1.616	0.016	NA	0.03	NA	0.065	NA	0.161	NA
ENSBTAG00000007553	protein_coding	5	105538144	105540341	-1	KCNA5	potassium channel, voltage gated shaker related subfamily A, member 5	Pituitary	No	No	No	Yes	4.315	-1.072	0.869	1.168	0.004	NA	0.822	-1.177	0.13	NA
ENSBTAG00000011310	protein_coding	X	86163690	86189860	-1	FAM155B	family with sequence similarity 155, member B	Pituitary	No	No	No	Yes	4.287	-1.066	0.551	1.18	0.095	NA	0.543	1.745	2.378	-1.077
ENSBTAG00000000246	protein_coding	29	8947352	9168579	1	ME3	malic enzyme 3, NADP(+)-dependent, mitochondrial	Pituitary	No	No	No	Yes	4.267	2.309	3.931	-1.001	0.36	-1.246	2.213	1.222	2.71	-1.113
ENSBTAG00000004650	protein_coding	24	2858679	2910274	1	ZNF516	zinc finger protein 516	Pituitary	No	No	Yes	No	4.202	1.084	0.966	1.112	1.645	1.203	0.57	1.668	1.982	-1.091
ENSBTAG00000033685	protein_coding	26	17279383	17293746	1	CCNJ	cyclin J	Pituitary	Yes	No	No	No	4.188	-1.204	1.122	-1.444	1.471	-1.216	1.484	-1.022	2.729	-1.535
ENSBTAG00000019602	protein_coding	5	89440029	89509795	-1	SLCO1C1	solute carrier organic anion transporter family, member 1C1	Pituitary	Yes	No	No	No	4.13	10.275	0.222	-1.174	0.198	NA	0.581	-1.028	0.39	1.271
ENSBTAG00000016230	protein_coding	X	71002059	71091449	1	BRWD3	bromodomain and WD repeat domain containing 3	Pituitary	No	No	No	Yes	4.126	1.053	0.504	-1.102	1.742	1.037	1.354	1.279	4.11	-1.357
ENSBTAG00000007830	protein_coding	2	96653616	96749397	-1	PLEKHM3	pleckstrin homology domain containing, family M, member 3	Pituitary	No	No	No	Yes	4.085	1.117	1	-1.141	1.794	-1.001	1.486	1.036	2.689	-1.452
ENSBTAG00000009288	protein_coding	X	91741937	91755079	1	TBC1D25	TBC1 domain family member 25	Pituitary	No	No	No	Yes	3.957	1.012	2.032	1.131	1.612	-1.099	2.301	1.133	2.624	1.028
ENSBTAG00000013657	protein_coding	21	31468075	31495957	1	CHRNA5	cholinergic receptor, nicotinic, alpha 5 (neuronal)	Pituitary	Yes	No	No	No	3.953	2.747	0.243	1.048	0.055	NA	0.165	NA	0.547	-1.185
ENSBTAG00000013511	protein_coding	2	132877447	132929818	-1	VWA5B1	von Willebrand factor A domain containing 5B1	Pituitary	Yes	No	No	No	3.947	1.85	0.288	1.387	0.264	1.208	0.171	NA	0.191	NA
ENSBTAG00000031115	protein_coding	22	57789251	57823760	1		Uncharacterized protein	Pituitary	Yes	No	No	No	3.906	-1.979	1.023	-2.484	0.406	-1.053	1.087	-1.687	2.358	-2.447
ENSBTAG00000013638	protein_coding	10	14075187	14304476	1	IQCH	IQ motif containing H	Pituitary	No	No	No	Yes	3.883	-1.051	0.119	NA	0.504	1.14	0.531	1.012	0.592	-1.277
ENSBTAG00000006899	protein_coding	18	13186023	13260798	1	JPH3	junctophilin 3	Pituitary	No	No	No	Yes	3.875	-1.26	0.008	NA	0.008	NA	0.012	NA	0.05	NA
ENSBTAG00000009006	protein_coding	17	72467984	72495691	-1	PRR14L	proline rich 14-like	Pituitary	No	No	No	Yes	3.87	-1.023	1.164	-1.055	1.938	-1.046	2.244	1.191	3.517	-1.232
ENSBTAG00000038112	protein_coding	9	85948859	85961158	-1	ULBP3	Uncharacterized protein	Pituitary	Yes	No	No	No	3.836	-4.652	1.619	-2.54	0.573	-1.037	1.291	-3.266	0.883	-3.432
ENSBTAG00000030885	protein_coding	18	62447620	62471100	-1	SSC5D	scavenger receptor cysteine rich family, 5 domains	Pituitary	Yes	No	No	No	3.833	1.998	2.575	1.323	0.289	-1.007	2.108	1.164	1	1.298
ENSBTAG00000006610	protein_coding	15	54931232	54989407	-1	XRRA1	X-ray radiation resistance associated 1	Pituitary	No	Yes	No	No	3.758	-1.008	0.572	-1.134	0.836	1.021	0.827	1.269	1.457	-1.272
ENSBTAG00000024534	protein_coding	3	1328186	1415265	-1	POU2F1	POU class 2 homeobox 1	Pituitary	No	No	Yes	No	3.709	1.04	0.813	-1.27	1.23	-1.021	1.185	1.165	2.96	-1.315
ENSBTAG00000007708	protein_coding	X	84765209	84787720	-1	NLGN3	neuroligin 3	Pituitary	No	No	No	Yes	3.55	1.083	0.223	1.157	0.117	NA	0.53	1.217	0.944	-1.045
ENSBTAG00000012004	protein_coding	10	88242180	88266347	-1	TGFB3	transforming growth factor, beta 3	Pituitary	Yes	No	No	No	3.512	1.725	1.952	1.014	0.44	-1.209	2.509	1.452	1.501	1.29
ENSBTAG00000019282	protein_coding	17	68524676	68530920	1	CRYBA4	beta-crystallin A4	Pituitary	No	Yes	No	No	3.478	-1.019	0.117	NA	0.203	-1.516	1.076	1.362	1.788	1.309
ENSBTAG00000012156	protein_coding	11	98718511	98723380	-1	NAIF1	nuclear apoptosis inducing factor 1	Pituitary	No	No	No	Yes	3.477	-1.105	1.021	-1.175	1.636	-1.191	1.997	1.011	2.667	1.01
ENSBTAG00000000244	protein_coding	29	43476403	43576128	-1	NRXN2	neurexin 2	Pituitary	No	No	No	Yes	3.441	1.626	0.264	1.421	0.208	-1.3	0.182	NA	0.546	1.082
ENSBTAG00000014636	protein_coding	18	38325141	38491680	1	ZFHX3	zinc finger homeobox 3	Pituitary	No	Yes	No	No	3.409	1.081	0.904	-1.017	1.004	1.077	1.32	1.282	2.011	-1.163
ENSBTAG00000009049	protein_coding	5	57758050	57762409	-1		uncharacterized protein LOC507581 isoform 2	Pituitary	Yes	No	No	No	3.391	1.56	1.959	1.34	1.543	1.144	3.043	1.193	2.029	1.179
ENSBTAG00000023182	protein_coding	X	97077309	97238071	-1	WNK3	WNK lysine deficient protein kinase 3	Pituitary	No	No	No	Yes	3.348	-1.045	0.053	NA	0.116	NA	0.146	NA	0.241	-1.158
ENSBTAG00000014741	protein_coding	10	69458818	69462865	-1	OTX2	orthodenticle homeobox 2	Pituitary	Yes	No	No	No	3.326	8.297	0.003	NA	0.007	NA	0	NA	0.012	NA
ENSBTAG00000001824	protein_coding	11	104417539	104424788	-1	SLC2A6	solute carrier family 2 (facilitated glucose transporter), member 6	Pituitary	No	No	No	Yes	3.29	-1.383	0.285	1.129	0.361	-1.625	0.651	1.103	1.628	1.032
ENSBTAG00000044055	protein_coding	2	59750109	60547022	-1	THSD7B	thrombospondin, type I, domain containing 7B	Pituitary	No	No	No	Yes	3.263	-1.236	0.138	NA	0.294	-1.037	0.229	-1.046	0.636	-1.775
ENSBTAG00000019707	protein_coding	22	60016985	60024586	1	GATA2	GATA binding protein 2	Pituitary	No	No	Yes	No	3.214	-1.09	1.464	1.027	0.173	NA	2.73	1.017	2.548	1.022
ENSBTAG00000005852	protein_coding	X	98764052	98853465	1	KLF8	Kruppel-like factor 8	Pituitary	No	No	No	Yes	3.165	1.198	0.582	-1.178	0.65	-1.019	1.479	1.238	1.664	-1.022
ENSBTAG00000011939	protein_coding	14	2563160	2565613	1	LY6H	lymphocyte antigen 6 complex, locus H	Pituitary	Yes	No	No	No	3.079	-1.665	0.012	NA	0.004	NA	0.007	NA	0.033	NA
ENSBTAG00000001507	protein_coding	X	92927840	92973210	1	CLCN5	chloride channel, voltage-sensitive 5	Pituitary	No	No	No	Yes	3.003	1.029	0.712	-1.004	0.501	-1.243	0.986	1.074	0.983	-1.242
ENSBTAG00000008047	protein_coding	X	80774502	80846688	1	ZDHHC15	zinc finger, DHHC-type containing 15	Pituitary	No	No	No	Yes	2.975	1.068	0.317	-1.438	1.899	1.158	1.867	-1.084	2.542	-1.367
ENSBTAG00000044144	protein_coding	15	16604381	17100655	1	GUCY1A2	guanylate cyclase 1, soluble, alpha 2	Pituitary	No	No	No	Yes	2.895	-1.244	0.107	NA	2.351	1.273	0.244	1.15	0.741	-1.178
ENSBTAG00000021968	protein_coding	X	60777949	60806210	1	MID2	midline 2	Pituitary	No	No	No	Yes	2.786	1.031	1	1.003	0.491	-1.083	2.735	1.134	2.049	-1.432
ENSBTAG00000025124	protein_coding	7	64233853	64237033	-1	ZNF300	zinc finger protein 300	Pituitary	No	No	Yes	No	2.751	-1.039	0.138	NA	0.106	NA	0.377	1.4	0.334	1.015
ENSBTAG00000005169	protein_coding	20	14836402	14941022	-1	RGS7BP	regulator of G-protein signaling 7 binding protein	Pituitary	Yes	No	No	No	2.74	-1.561	0.205	-1.006	0.03	NA	0.691	-1.048	0.725	-1.433
ENSBTAG00000043948	protein_coding	20	29121455	29566631	1	HCN1	hyperpolarization activated cyclic nucleotide gated potassium channel 1	Pituitary	No	No	No	Yes	2.738	-1.288	0.191	NA	0.237	1.035	2.519	1.301	0.363	1.074
ENSBTAG00000006811	protein_coding	1	36837036	37123463	1	EPHA3	EPH receptor A3	Pituitary	No	No	No	Yes	2.709	1.346	1.216	-1.002	1.345	1.156	1.163	1.9	1.048	1.023
ENSBTAG00000006620	protein_coding	21	57596461	57783306	1	SLC24A4	solute carrier family 24 (sodium/potassium/calcium exchanger), member 4	Pituitary	Yes	No	No	No	2.689	-1.452	0.091	NA	0.298	1.13	0.14	NA	0.632	-1.724
ENSBTAG00000011933	protein_coding	14	26115608	26116813	1	FAM110B	family with sequence similarity 110, member B	Pituitary	No	No	No	Yes	2.673	-1.134	0.704	1.013	0.432	-1.04	0.961	1.316	1.175	1.178
ENSBTAG00000009447	protein_coding	5	106812249	106852877	-1	PRMT8	protein arginine methyltransferase 8	Pituitary	Yes	No	No	No	2.609	3.553	0.004	NA	0.01	NA	0.012	NA	0.026	NA
ENSBTAG00000047643	protein_coding	27	22499290	22500766	-1	C8orf48	chromosome 8 open reading frame 48	Pituitary	No	No	No	Yes	2.522	1.015	0.229	1.263	0.109	NA	0.649	1.195	0.404	-1.021
ENSBTAG00000013760	protein_coding	X	61054247	61125754	-1	COL4A6	collagen, type IV, alpha 6	Pituitary	No	No	No	Yes	2.499	1.814	0.352	-1.215	0.522	-1.118	0.213	-1.12	1.272	-1.287
ENSBTAG00000046391	protein_coding	10	18928384	18935732	-1	GRAMD2	GRAM domain containing 2	Pituitary	No	No	No	Yes	2.449	-1.236	0.204	-1.474	0.053	NA	0.208	1.023	1.623	1.327
ENSBTAG00000001228	protein_coding	29	50840061	50843011	1	CEND1	cell cycle exit and neuronal differentiation 1	Pituitary	Yes	No	No	No	2.403	1.99	0.046	NA	0.233	-1.082	0.136	NA	0.636	1.002
ENSBTAG00000013366	protein_coding	15	44175366	44203114	1	NRIP3	nuclear receptor interacting protein 3	Pituitary	Yes	No	No	No	2.392	2.03	0.185	NA	0.205	1.742	1.571	2.23	0.525	2.122
ENSBTAG00000025200	protein_coding	19	16353233	17562209	1	ASIC2	amiloride-sensitive cation channel 1, neuronal	Pituitary	No	No	No	Yes	2.369	1.342	0.874	-1.081	0.826	-1.125	2.057	-1.017	1.834	-1.191
ENSBTAG00000011990	protein_coding	19	27331075	27339653	1	ALOX15	arachidonate 15-lipoxygenase	Pituitary	Yes	No	No	No	2.356	3.668	0.256	2.225	0.467	1.27	0.369	1.009	0.573	1.651
ENSBTAG00000018811	protein_coding	13	53003430	53109440	-1	TMC2	transmembrane channel-like 2	Pituitary	Yes	No	No	No	2.226	-1.534	0.1	NA	0.205	1.108	0.263	1.215	0.545	1.371
ENSBTAG00000015374	protein_coding	14	5154763	5353760	1	COL22A1	collagen, type XXII, alpha 1	Pituitary	No	No	No	Yes	2.209	-1.572	0.028	NA	0.034	NA	0.361	-1.081	0.115	NA
ENSBTAG00000031898	protein_coding	2	76761756	77286491	1	CNTNAP5	contactin associated protein-like 5	Pituitary	Yes	No	No	No	2.208	2.212	0.045	NA	0.187	NA	0.082	NA	0.192	NA
ENSBTAG00000003321	protein_coding	X	60442348	60489231	-1	PIH1D3	PIH1 domain containing 3	Pituitary	No	No	No	Yes	2.204	1.063	1.183	-1.486	0.31	-1.125	0.201	1.407	0.339	-1.396
ENSBTAG00000002448	protein_coding	14	22212868	22350058	1	SNTG1	syntrophin, gamma 1	Pituitary	No	No	No	Yes	2.184	-1.097	0.033	NA	0.33	-1.198	0.057	NA	0.252	-1.28
ENSBTAG00000022671	protein_coding	2	131304772	131315806	1	WNT4	wingless-type MMTV integration site family, member 4	Pituitary	No	No	Yes	No	2.181	-1.061	0.883	-1.148	0.114	NA	0.349	1.333	1.807	1.018
ENSBTAG00000000300	protein_coding	X	81474207	81480046	1	KIAA2022	KIAA2022	Pituitary	No	No	No	Yes	2.149	-1.083	0.029	NA	0.469	1.01	0.073	NA	0.338	-1.336
ENSBTAG00000027279	processed_pseudogene	23	29411406	29412041	-1			Pituitary	Yes	No	No	No	2.122	1.92	0.321	1.772	0.283	6.577	1.746	2.544	1.129	2.489
ENSBTAG00000000071	protein_coding	14	46801775	46806914	-1	PMP2	peripheral myelin protein 2	Pituitary	Yes	No	No	No	2.115	22.502	0.687	1.327	0	NA	0.178	NA	0.004	NA
ENSBTAG00000011804	protein_coding	5	82875251	82939156	-1	ARNTL2	aryl hydrocarbon receptor nuclear translocator-like 2	Pituitary	Yes	No	No	No	2.112	2.177	0.019	NA	0.057	NA	0.043	NA	0.097	NA
ENSBTAG00000010032	protein_coding	29	35154689	35575203	-1	NTM	neurotrimin	Pituitary	No	No	No	Yes	2.081	1.516	0.279	-1.209	0.464	-1.02	1.316	-1.119	1.283	-2.124
ENSBTAG00000045694	protein_coding	X	82779029	82779631	-1		Uncharacterized protein	Pituitary	No	No	No	Yes	2.079	1.125	0.126	NA	0.079	NA	0.093	NA	0.76	1.117
ENSBTAG00000006841	protein_coding	18	57103010	57127435	-1	LRRC4B	leucine rich repeat containing 4B	Pituitary	Yes	No	No	No	2.069	2.544	0.041	NA	0.031	NA	0.029	NA	0.105	NA
ENSBTAG00000013991	protein_coding	9	42435613	42456081	-1	NR2E1	nuclear receptor subfamily 2, group E, member 1	Pituitary	Yes	No	No	No	1.894	-1.497	0.524	-1.537	0.183	NA	0.524	-1.025	0.435	-1.033
ENSBTAG00000013242	protein_coding	11	104455975	104464046	-1	TMEM8C	transmembrane protein 8C	Pituitary	Yes	No	No	Yes	1.845	3.587	0.673	1.261	0.825	-1.018	0.179	NA	0.237	1.45
ENSBTAG00000017012	protein_coding	13	17788337	17800446	1		Uncharacterized protein	Pituitary	Yes	No	No	No	1.822	-2.127	0.24	-3.614	0.621	-4.008	0.561	-2.038	0.623	-2.092
ENSBTAG00000003299	protein_coding	X	78628280	78639361	-1	LPAR4	lysophosphatidic acid receptor 4	Pituitary	No	No	No	Yes	1.798	-1.403	0.087	NA	0.036	NA	1.112	-1.295	0.07	NA
ENSBTAG00000000568	protein_coding	25	1126769	1133966	-1	CCDC154	coiled-coil domain containing 154	Pituitary	No	No	No	Yes	1.793	4.46	0.017	NA	0.017	NA	0.057	NA	0.099	NA
ENSBTAG00000019859	protein_coding	16	12680819	12688442	1	B3GALT2	UDP-Gal:betaGlcNAc beta 1,3-galactosyltransferase, polypeptide 2	Pituitary	Yes	No	No	No	1.786	-1.678	0.05	NA	0.016	NA	0.05	NA	0.118	NA
ENSBTAG00000002297	protein_coding	2	44185984	44457832	1	CACNB4	calcium channel, voltage-dependent, beta 4 subunit	Pituitary	No	No	No	Yes	1.768	2.024	0.15	NA	0.349	1.068	0.562	-1.016	1.474	2.205
ENSBTAG00000015377	protein_coding	1	135191077	135518801	-1	EPHB1	EPH receptor B1	Pituitary	No	No	No	Yes	1.714	-1.074	0.222	-1.257	0.111	NA	0.311	1.22	0.414	-1.285
ENSBTAG00000017105	protein_coding	7	46454414	46511730	-1	FSTL4	follistatin-like 4	Pituitary	Yes	No	No	No	1.694	2.245	0.059	NA	0.146	NA	0.166	NA	0.427	-1.467
ENSBTAG00000003595	protein_coding	12	12964735	12975239	1	FAM216B	family with sequence similarity 216, member B	Pituitary	Yes	No	No	No	1.657	2.736	0.02	NA	0.03	NA	0.052	NA	0.105	NA
ENSBTAG00000021994	protein_coding	5	108731326	108797062	-1	CACNA2D4	calcium channel, voltage-dependent, alpha 2/delta subunit 4	Pituitary	Yes	No	No	No	1.626	1.902	0.02	NA	0.077	NA	0.547	1.572	0.289	1.063
ENSBTAG00000008027	protein_coding	13	52563657	52565676	1	AVP	arginine vasopressin	Pituitary	Yes	No	No	No	1.589	7.126	0.022	NA	0	NA	0.003	NA	0.006	NA
ENSBTAG00000025642	protein_coding	10	28789149	29100901	-1	RYR3	ryanodine receptor 3	Pituitary	Yes	No	No	Yes	1.588	2.411	0.293	1.172	0.154	NA	0.258	1.13	1.043	-1.098
ENSBTAG00000016926	protein_coding	13	58709492	58725285	-1	C20orf85	chromosome 20 open reading frame 85	Pituitary	Yes	No	No	No	1.512	3.908	0.008	NA	0.043	NA	0.023	NA	0.052	NA
ENSBTAG00000009739	protein_coding	27	1019178	1424171	-1	CSMD1	CUB and Sushi multiple domains 1	Pituitary	No	No	No	Yes	1.489	-1.219	0.032	NA	0.546	-1.005	0.053	NA	0.096	NA
ENSBTAG00000027867	protein_coding	X	75452079	75509001	-1		Uncharacterized protein	Pituitary	No	No	No	Yes	1.488	-1.106	0.112	NA	0.033	NA	0.021	NA	0.21	1.054
ENSBTAG00000013867	protein_coding	3	111380891	111419564	1	DLGAP3	discs, large (Drosophila) homolog-associated protein 3	Pituitary	Yes	No	No	No	1.472	2.13	0.176	NA	0.036	NA	0.143	NA	0.244	1.04
ENSBTAG00000017650	protein_coding	15	24578867	24588568	-1	TMPRSS5	transmembrane protease, serine 5	Pituitary	Yes	No	No	No	1.393	3.906	0.153	NA	0.028	NA	0.606	1.748	0.473	1.426
ENSBTAG00000043991	protein_coding	26	18136427	18196310	-1	SLIT1	slit guidance ligand 1	Pituitary	Yes	No	No	No	1.392	2.563	0.179	NA	0.031	NA	0.511	-1.258	0.124	NA
ENSBTAG00000046430	protein_coding	4	73326980	73897041	1	ZNF804B	zinc finger protein 804B	Pituitary	Yes	No	No	No	1.383	2.705	0.078	NA	0.278	1.133	0.248	1.192	0.281	-1.192
ENSBTAG00000006626	protein_coding	17	52565556	52785519	-1	TMEM132B	transmembrane protein 132B	Pituitary	Yes	No	No	No	1.376	1.685	0.103	NA	0.527	1.918	0.194	NA	1.124	-1.01
ENSBTAG00000000534	protein_coding	8	10251632	10280827	-1	PNOC	prepronociceptin	Pituitary	Yes	No	No	No	1.372	3.116	0.059	NA	0.133	NA	0.063	NA	0.226	-1.589
ENSBTAG00000018234	protein_coding	20	46768356	46794454	1	CDH9	Uncharacterized protein	Pituitary	Yes	No	No	No	1.345	3.121	0.007	NA	0.009	NA	0.007	NA	0.084	NA
ENSBTAG00000004022	protein_coding	14	25007291	25009296	-1	PLAG1	pleiomorphic adenoma gene 1	Pituitary	No	No	No	Yes	1.33	1.086	0.113	NA	0.231	-1.151	0.166	NA	0.207	-1.502
ENSBTAG00000007493	protein_coding	X	96027033	96028213	1		Palmitoyltransferase	Pituitary	No	No	No	Yes	1.323	1.055	0.144	NA	0.094	NA	0.809	-1.044	0.353	1.088
ENSBTAG00000015058	protein_coding	13	55672235	55803649	-1	CDH4	cadherin 4, type 1, R-cadherin (retinal)	Pituitary	Yes	No	No	No	1.305	2.262	0.994	1.141	0.422	1.033	0.292	1.341	0.492	-1.242
ENSBTAG00000005866	protein_coding	X	91245526	91275259	-1	ZNF81	zinc finger protein 81	Pituitary	No	No	No	Yes	1.261	-1.035	0.261	-1.033	0.637	1.074	0.677	1.112	1.045	-1.564
ENSBTAG00000000541	protein_coding	21	47130288	47134065	-1	NKX2-1	NK2 homeobox 1	Pituitary	Yes	No	No	No	1.181	6.606	0.001	NA	0.001	NA	0.001	NA	0.001	NA
ENSBTAG00000043295	snoRNA	10	1763369	1763505	-1	SNORA13	Small nucleolar RNA SNORA13	Pituitary	No	No	No	Yes	1.126	-1.294	0.06	NA	0.481	1.137	0.236	1.411	1.117	-1.245
ENSBTAG00000018520	protein_coding	2	30321635	30415283	1	SCN1A	sodium channel, voltage gated, type I alpha subunit	Pituitary	No	No	No	Yes	1.119	-1.061	0.05	NA	0.026	NA	0.025	NA	0.04	NA
ENSBTAG00000046678	protein_coding	X	82642268	82642870	1		Uncharacterized protein	Pituitary	No	No	No	Yes	1.117	-1.043	0.048	NA	0.025	NA	0.064	NA	0.116	NA
ENSBTAG00000004218	protein_coding	10	86105104	86110121	-1	SYNDIG1L	synapse differentiation inducing 1-like	Pituitary	Yes	No	No	No	1.116	5.022	0.014	NA	0.431	1.304	0.047	NA	0.32	1.596
ENSBTAG00000033740	processed_pseudogene	1	116197011	116197376	-1			Pituitary	Yes	No	No	No	1.079	-2.859	0.538	-2.932	0.177	NA	0.643	-3.296	0.707	-2.67
ENSBTAG00000019993	protein_coding	X	13559123	13564931	-1	APLN	apelin	Pituitary	No	No	No	Yes	1.038	1.151	0.824	-1.787	0.051	NA	0.95	1.366	0.285	1.235
ENSBTAG00000045520	protein_coding	13	53605292	53619401	1	PDYN	prodynorphin	Pituitary	No	No	No	Yes	0.995	1.014	0.03	NA	0.573	-2.222	0.098	NA	0.658	-1.941
ENSBTAG00000004775	protein_coding	17	42761044	42947091	-1	GRIA2	glutamate receptor, ionotropic, AMPA 2	Pituitary	Yes	No	No	Yes	0.987	6.213	0.02	NA	0.024	NA	0.018	NA	0.061	NA
ENSBTAG00000022826	protein_coding	24	58747713	58751841	-1	RAX	retina and anterior neural fold homeobox	Pituitary	Yes	No	No	No	0.978	7.333	0	NA	0.003	NA	0.005	NA	0.003	NA
ENSBTAG00000005252	protein_coding	X	94214374	94219492	-1	NUDT10	diphosphoinositol polyphosphate phosphohydrolase 3-alpha	Pituitary	No	No	No	Yes	0.94	-1.216	0.074	NA	0.01	NA	0.026	NA	0.114	NA
ENSBTAG00000033642	protein_coding	18	60781779	60803711	1		Uncharacterized protein	Pituitary	Yes	No	No	No	0.916	-1.44	0.143	NA	0.355	-1.151	0.733	-1.571	0.821	-2.542
ENSBTAG00000011985	protein_coding	10	87879330	87907703	1		Uncharacterized protein	Pituitary	Yes	No	No	No	0.896	-10.253	0.173	NA	0.324	-7.733	0.713	-3.391	0.606	-9.899
ENSBTAG00000018989	protein_coding	4	33769689	34021297	-1	GRM3	glutamate receptor, metabotropic 3	Pituitary	No	No	No	Yes	0.859	1.174	0.13	NA	0.161	NA	0.206	1.825	0.216	1.127
ENSBTAG00000044056	protein_coding	19	40068315	40071728	-1	C17orf98	chromosome 17 open reading frame 98	Pituitary	Yes	No	No	No	0.851	1.129	0.502	11.074	0.088	NA	0.416	5.797	0.52	3.197
ENSBTAG00000018435	protein_coding	9	61667230	61678184	1	GABRR2	gamma-aminobutyric acid (GABA) A receptor, rho 2	Pituitary	Yes	No	No	No	0.791	13.631	0.003	NA	0.092	NA	0.001	NA	0.007	NA
ENSBTAG00000019958	protein_coding	8	91124599	91132281	-1	NXNL2	nucleoredoxin-like 2	Pituitary	No	No	No	Yes	0.565	-1.095	0.031	NA	0.179	NA	0.052	NA	0.169	NA
ENSBTAG00000022962	protein_coding	X	93195774	93365863	-1	DGKK	diacylglycerol kinase, kappa	Pituitary	No	No	No	Yes	0.548	-1.356	0.048	NA	0.058	NA	0.039	NA	0.101	NA
ENSBTAG00000037650	protein_coding	X	63334010	63338678	1	RGAG1	retrotransposon gag domain containing 1	Pituitary	No	No	No	Yes	0.514	-1.245	0.006	NA	0.007	NA	0.055	NA	0.016	NA
ENSBTAG00000020426	protein_coding	23	23097251	23122686	1	TFAP2B	transcription factor AP-2 beta (activating enhancer binding protein 2 beta)	Pituitary	No	No	No	Yes	0.503	1.763	0.003	NA	0.003	NA	0.159	NA	0.009	NA
ENSBTAG00000008420	protein_coding	16	15798745	16267012	1	BRINP3	bone morphogenetic protein/retinoic acid inducible neural-specific 3	Pituitary	No	No	No	Yes	0.428	1.387	0.083	NA	0.317	1.15	0.14	NA	0.397	-1.232
ENSBTAG00000024632	protein_coding	2	56711720	57011911	1	LRP1B	Uncharacterized protein	Pituitary	No	No	No	Yes	0.412	1.038	0.018	NA	0.097	NA	0.037	NA	0.181	NA
ENSBTAG00000044037	protein_coding	X	72745652	72755858	-1	DACH2	dachshund family transcription factor 2	Pituitary	No	No	No	Yes	0.404	-1.331	0.011	NA	0.003	NA	0	NA	0.023	NA
ENSBTAG00000027803	processed_pseudogene	X	79506820	79508013	-1			Pituitary	No	No	No	Yes	0.355	-1.49	0.143	NA	0.289	-1.607	0.261	-1.912	0.335	1.294
ENSBTAG00000037868	miRNA	X	96939477	96939600	1			Pituitary	No	No	No	Yes	0.332	1.168	0.102	NA	0.131	NA	0.055	NA	0.098	NA
ENSBTAG00000012623	protein_coding	X	105124226	105150720	1	NDP	Norrie disease (pseudoglioma)	Pituitary	No	No	No	Yes	0.308	1.374	0.07	NA	0.004	NA	0.151	NA	0.08	NA
ENSBTAG00000017409	protein_coding	19	37294970	37300144	1	DLX3	distal-less homeobox 3	Pituitary	No	No	Yes	No	0.296	-1.121	0.013	NA	0.003	NA	0.1	NA	0.072	NA
ENSBTAG00000043978	protein_coding	14	28538433	28539187	1	CLVS1	clavesin 1	Pituitary	No	No	No	Yes	0.293	-1.517	0	NA	0	NA	0	NA	0.016	NA
ENSBTAG00000018218	protein_coding	14	5423556	5657244	1		Uncharacterized protein	Pituitary	No	No	No	Yes	0.266	1.218	0.055	NA	0.088	NA	0.142	NA	0.109	NA
ENSBTAG00000016820	protein_coding	X	148331468	148337003	-1		Allergen Bos d 2	Pituitary	No	No	No	Yes	0.224	-1.341	0.005	NA	0.088	NA	0.013	NA	0.168	NA
ENSBTAG00000024943	protein_coding	X	60843084	60858779	1		Uncharacterized protein	Pituitary	No	No	No	Yes	0.201	-1.005	0.011	NA	0.004	NA	0.053	NA	0.077	NA
ENSBTAG00000046332	protein_coding	28	419154	421910	-1	ACTA1	actin, alpha 1, skeletal muscle	Muscle	Yes	No	No	No	19.361	1.477	27414.9	1.178	12.772	1.041	169.263	31.932	15.507	1.056
ENSBTAG00000021218	protein_coding	25	26815266	26817727	1	MYLPF	myosin light chain, phosphorylatable, fast skeletal muscle	Muscle	Yes	Yes	No	No	8.8	1.412	12349.5	-1.005	6.041	1.079	86.273	33.183	6.355	1.527
ENSBTAG00000018369	protein_coding	17	56953813	56961603	-1	MYL2	myosin, light chain 2, regulatory, cardiac, slow	Muscle	Yes	Yes	No	No	7.607	1.352	9859	1.368	4.694	1.086	75.333	39.489	5.025	1.407
ENSBTAG00000045757	protein_coding	22	48988984	48991875	1	TNNC1	troponin C type 1 (slow)	Muscle	Yes	Yes	No	No	7.627	1.348	9259.73	1.434	4.775	1.094	57.63	28.672	4.86	1.397
ENSBTAG00000022158	protein_coding	29	50218484	50233948	-1	TNNT3	troponin T type 3 (skeletal, fast)	Muscle	Yes	Yes	No	No	6.857	1.575	8141.16	-1.157	4.087	-1.006	74.851	16.919	5.31	1.299
ENSBTAG00000046725	protein_coding	13	75316423	75318650	-1	TNNC2	troponin C type 2 (fast)	Muscle	No	Yes	No	No	6.133	1.338	7917.41	-1.155	4.079	-1.033	56.628	31.12	4.299	1.247
ENSBTAG00000005333	protein_coding	5	74170471	74181260	-1	MB	myoglobin	Muscle	Yes	Yes	No	No	7.495	1.478	7890.71	1.1	3.717	1.016	70.587	41.737	4.702	1.215
ENSBTAG00000013921	protein_coding	18	53383534	53392948	-1	CKM	creatine kinase, muscle	Muscle	Yes	Yes	No	No	5.634	1.401	7888.15	1.158	3.689	1.085	48.98	29.805	3.812	1.259
ENSBTAG00000011424	protein_coding	8	60267452	60274815	-1	TPM2	tropomyosin 2 (beta)	Muscle	Yes	No	No	No	11.897	1.215	7760.58	1.184	7.981	-1.088	84.167	10.392	163.55	1.219
ENSBTAG00000010880	protein_coding	29	50285049	50287648	-1	TNNI2	troponin I type 2 (skeletal, fast)	Muscle	Yes	Yes	No	No	3.445	1.586	4107.8	-1.135	2.111	1.069	34.684	9.465	2.351	1.38
ENSBTAG00000007090	protein_coding	19	30137767	30165109	-1	MYH2	myosin, heavy chain 2, skeletal muscle, adult	Muscle	No	Yes	No	No	4.845	-1.032	4033.41	-1.136	3.776	1.019	55.167	38.94	3.39	1.111
ENSBTAG00000009707	protein_coding	2	98527573	98555234	-1	MYL1	myosin, light chain 1, alkali; skeletal, fast	Muscle	Yes	Yes	No	No	2.72	1.516	3763.46	-1.16	1.792	1.045	36.333	50.524	1.912	1.225
ENSBTAG00000005353	protein_coding	2	108075460	108082534	1	DES	desmin	Muscle	Yes	No	No	No	10.101	1.126	3614.87	1.306	6.357	-1.129	40.645	9.852	366.548	1.373
ENSBTAG00000006419	protein_coding	18	62725898	62735263	1	TNNT1	troponin T type 1 (skeletal, slow)	Muscle	Yes	Yes	No	No	3.184	1.429	3272.08	1.412	1.645	1.027	32.5	45.382	1.825	1.281
ENSBTAG00000005534	protein_coding	19	27073498	27078655	-1	ENO3	enolase 3 (beta, muscle)	Muscle	No	Yes	No	No	10.612	1.372	3093.07	-1.061	4.06	1.069	25.993	6.654	4.144	1.233
ENSBTAG00000033008	protein_coding	28	29780787	29798613	-1	MYOZ1	myozenin 1	Muscle	Yes	Yes	No	No	5.246	1.128	2463.62	1.167	3.743	1.07	22.156	23.184	1.923	1.099
ENSBTAG00000011730	protein_coding	19	40691138	40692346	1	TCAP	titin-cap	Muscle	No	Yes	No	No	7.003	1.065	2321.57	-1.172	3.663	1.141	29.803	7.152	9.362	1.314
ENSBTAG00000047231	protein_coding	16	49293852	49303508	-1	TNNI1	troponin I type 1 (skeletal, slow)	Muscle	Yes	Yes	No	No	1.824	1.445	2134.74	1.148	0.861	-1.003	16.033	46.195	1.036	1.236
ENSBTAG00000011392	protein_coding	5	65737956	65840833	1	MYBPC1	myosin binding protein C, slow type	Muscle	No	Yes	No	No	1.915	1.214	2054.33	-1.09	1.313	1.033	26.51	51.546	1.288	1.047
ENSBTAG00000009703	protein_coding	10	21325414	21345624	1	MYH7	myosin, heavy chain 7, cardiac muscle, beta	Muscle	Yes	Yes	No	No	4.726	1.965	1917.19	1.013	1.064	1.025	23.874	53.699	1.111	1.045
ENSBTAG00000006541	protein_coding	25	26188434	26204655	-1	ATP2A1	sarcoplasmic/endoplasmic reticulum calcium ATPase 1	Muscle	No	Yes	No	No	2.964	-1.045	1782.44	-1.017	1.115	1.076	15.465	27.536	1.431	1.036
ENSBTAG00000001032	protein_coding	29	43606012	43617848	-1	PYGM	phosphorylase, glycogen, muscle	Muscle	Yes	Yes	No	No	3.187	3.225	1748.81	1.071	0.927	1.07	15.068	38.017	2.89	1.02
ENSBTAG00000020223	protein_coding	3	9591852	9601502	-1	CASQ1	calsequestrin 1 (fast-twitch, skeletal muscle)	Muscle	No	Yes	No	No	1.723	1.48	1462	-1.062	1.022	1.022	16.853	8.731	1.237	1.215
ENSBTAG00000014547	protein_coding	22	370972	373326	-1	PGAM2	phosphoglycerate mutase 2 (muscle)	Muscle	No	Yes	No	No	4.304	1.062	1409.54	-1.032	1.094	-1.101	9.434	8.112	2.183	-1.072
ENSBTAG00000007782	protein_coding	7	50941047	50958425	1	MYOT	myotilin	Muscle	No	Yes	No	No	1.122	1.391	1320.68	-1.147	0.583	1.135	15.031	68.431	0.62	1.137
ENSBTAG00000010741	protein_coding	2	26780742	26798046	-1	KLHL41	kelch-like family member 41	Muscle	No	Yes	No	No	10.764	-1.094	1231.02	1.183	1.284	1.07	12.114	24.809	1.437	-1.011
ENSBTAG00000010907	protein_coding	5	25627052	25631242	1	PPP1R1A	protein phosphatase 1, regulatory (inhibitor) subunit 1A	Muscle	Yes	Yes	No	No	12.677	2.988	1227.07	1.038	3.838	-1.034	17.779	3.397	13.998	-1.263
ENSBTAG00000021685	protein_coding	13	54623917	54631595	1	EEF1A2	eukaryotic translation elongation factor 1 alpha 2	Muscle	Yes	No	No	No	180.055	1.056	1215.59	1.266	0.726	-1.2	12.485	14.388	2.916	-1.005
ENSBTAG00000032531	protein_coding	22	48611898	48613043	1	MUSTN1	Musculoskeletal embryonic nuclear protein 1	Muscle	Yes	No	No	No	5.507	1.008	1105.86	-1.036	2.235	-1.082	45.864	2.297	17.682	2.112
ENSBTAG00000011869	protein_coding	29	25994182	26014859	1	CSRP3	cysteine and glycine-rich protein 3 (cardiac LIM protein)	Muscle	No	Yes	No	No	1.375	1.072	954.089	1.148	0.58	1.075	8.84	21.341	0.798	1.068
ENSBTAG00000031217	protein_coding	5	57489469	57492173	-1	MYL6B	myosin, light chain 6B, alkali, smooth muscle and non-muscle	Muscle	Yes	Yes	No	No	9.668	1.415	923.127	1.475	0.534	1.133	8.984	21.711	1.175	1.13
ENSBTAG00000022244	protein_coding	29	45230682	45242282	1	ACTN3	actinin, alpha 3 (gene/pseudogene)	Muscle	No	Yes	No	No	0.936	1.184	907.019	1.082	0.7	1.02	6.656	17.922	0.762	1.307
ENSBTAG00000009696	protein_coding	28	9403202	9450916	1	ACTN2	alpha-actinin-2	Muscle	Yes	Yes	No	No	0.789	1.28	875.72	-1.026	0.949	1.197	9.337	40.555	1.297	1.584
ENSBTAG00000018204	protein_coding	19	30110728	30134757	-1	MYH1	Myosin-1	Muscle	No	Yes	No	No	0.687	1.646	838.547	-1.673	0.445	1.258	5.373	30.168	0.419	1.106
ENSBTAG00000005974	protein_coding	23	14985521	14998187	1	APOBEC2	apolipoprotein B mRNA editing enzyme, catalytic polypeptide-like 2	Muscle	No	Yes	No	No	1.795	-1.008	831.776	1.063	2.673	1.006	10.112	4.691	1.831	1.075
ENSBTAG00000015214	protein_coding	14	79406494	79416487	-1	CA3	carbonic anhydrase III	Muscle	Yes	No	No	No	2.312	2.603	708.169	1.202	217.376	-1.043	8.284	25.48	12.07	1.488
ENSBTAG00000018707	protein_coding	28	41657195	41713873	1	LDB3	LIM domain binding 3	Muscle	Yes	Yes	No	No	1.138	1.449	701.372	-1.009	0.667	1.509	6.678	30.233	1.051	1.259
ENSBTAG00000031573	protein_coding	7	21290813	21294189	-1	NMRK2	nicotinamide riboside kinase 2	Muscle	No	Yes	No	No	0.603	1.81	691.021	-1.099	0.293	1.244	4.319	33.053	0.476	1.16
ENSBTAG00000017368	protein_coding	3	104112934	104133708	-1	YBX1	nuclease-sensitive element-binding protein 1	Muscle	No	No	Yes	No	106.105	-1.04	672.296	1.112	165.345	-1.029	316.625	1.086	243.72	1.051
ENSBTAG00000020080	protein_coding	18	57039094	57064720	1	MYBPC2	myosin binding protein C, fast type	Muscle	Yes	Yes	No	No	1.517	1.19	639.88	-1.134	0.555	1.022	6.836	14.105	3.29	1.191
ENSBTAG00000018071	protein_coding	3	19679350	19683836	1	TMOD4	tropomodulin 4 (muscle)	Muscle	No	Yes	No	No	2.024	1.041	610.671	1.142	0.747	1.079	6.062	9.5	1.979	1.106
ENSBTAG00000008394	protein_coding	22	53202766	53208551	1	MYL3	myosin, light chain 3, alkali; ventricular, skeletal, slow	Muscle	No	Yes	No	No	0.422	3.257	546.994	1.486	0.126	NA	0.842	13.513	0.173	NA
ENSBTAG00000015204	protein_coding	X	128771954	128825159	1	SMPX	small muscle protein, X-linked	Muscle	No	Yes	No	No	3.895	-1.445	503.895	1.116	0.45	1.048	4.67	28.764	15.183	1.439
ENSBTAG00000010849	protein_coding	11	2768909	2773197	-1	ANKRD23	ankyrin repeat domain 23	Muscle	No	Yes	No	No	8.305	-1.172	480.74	-1.206	3.046	1.139	10.566	4.196	5.714	-1.216
ENSBTAG00000019521	protein_coding	25	27737582	27738205	-1	COX6A2	cytochrome c oxidase subunit VIa polypeptide 2	Muscle	Yes	Yes	No	No	0.326	1.988	453.833	1.094	0.33	1.467	3.358	13.422	0.75	-1.493
ENSBTAG00000047768	protein_coding	X	79540625	79544590	-1	COX7B		Muscle	No	No	No	Yes	164.313	1.011	452.153	1.045	117.583	-1.07	253.911	-1.18	322.959	1.222
ENSBTAG00000002157	protein_coding	4	88746219	88755270	1	LMOD2	leiomodin 2 (cardiac)	Muscle	Yes	Yes	No	No	0.367	1.316	417.096	1.148	4.084	1.788	3.613	35.891	0.279	1.155
ENSBTAG00000014930	protein_coding	13	61900820	61915380	1	MYLK2	myosin light chain kinase 2	Muscle	No	Yes	No	No	0.495	1.355	380.022	-1.092	0.284	1.175	4.934	22.899	0.299	1.366
ENSBTAG00000000894	protein_coding	X	79282708	79305386	-1	PGK1	phosphoglycerate kinase 1	Muscle	No	No	No	Yes	53.789	1.292	316.138	-1.214	35.927	-1.054	179.175	-1.126	78.549	1.139
ENSBTAG00000019327	protein_coding	26	34339430	34414796	-1	NRAP	nebulin-related anchoring protein	Muscle	No	Yes	No	No	2.266	-1.226	316.137	-1.014	0.479	-1.171	2.854	13.103	1.068	1.003
ENSBTAG00000015470	protein_coding	3	34082543	34095369	-1	SYPL2	synaptophysin-like 2	Muscle	No	Yes	No	No	0.637	1.319	303.759	-1.115	0.345	1.288	4.528	4.554	0.606	-1.001
ENSBTAG00000002574	protein_coding	6	7251253	7289661	-1	MYOZ2	myozenin 2	Muscle	No	Yes	No	No	5.481	-1.063	276.738	1.058	5.743	1.069	6.448	3.977	5.434	-1.28
ENSBTAG00000007300	protein_coding	3	108547857	108555472	1	FHL3	four and a half LIM domains 3	Muscle	Yes	Yes	No	No	2.411	1.207	264.132	1.307	0.695	-1.411	6.181	2.772	3.635	1.334
ENSBTAG00000006907	protein_coding	2	44546002	44754701	1	NEB	nebulin	Muscle	No	Yes	No	No	0.416	1.112	256.037	-1.204	0.349	1.121	3.999	52.814	0.33	-1.095
ENSBTAG00000013103	protein_coding	19	37088246	37104998	1	COL1A1	collagen, type I, alpha 1	Muscle	Yes	No	No	No	29.39	2.125	238.508	1.208	3.191	-1.053	156.928	1.099	42.898	1.172
ENSBTAG00000018358	protein_coding	5	56524691	56530822	1	STAC3	SH3 and cysteine rich domain 3	Muscle	No	Yes	No	No	2.35	-1.038	228.7	-1.155	0.678	-1.008	3.445	12.516	1.987	1.077
ENSBTAG00000005048	protein_coding	19	29581010	29594334	-1	DHRS7C	dehydrogenase/reductase (SDR family) member 7C	Muscle	No	Yes	No	No	0.259	1.759	215.54	1.127	0.151	NA	1.449	29.995	0.183	NA
ENSBTAG00000009533	protein_coding	25	1508568	1515379	-1	RPL3L	60S ribosomal protein L3-like	Muscle	No	Yes	No	No	1.08	1.016	214.962	1.115	1.159	1.02	2.541	5.162	1.253	1.165
ENSBTAG00000027629	protein_coding	27	36255859	36265466	-1	ANK1	ANK1 protein; Uncharacterized protein	Muscle	No	Yes	No	No	4.216	-1.047	214.043	-1.038	0.264	1.189	3.634	3.613	0.748	-1.283
ENSBTAG00000016819	protein_coding	2	122723225	122783830	1	FABP3	fatty acid binding protein 3, muscle and heart	Muscle	Yes	No	No	No	10.978	1.036	208.023	1.389	4.257	-1.154	15.111	2.736	45.6	1.294
ENSBTAG00000019554	protein_coding	8	82396095	82438817	-1	FBP2	fructose-1,6-bisphosphatase 2	Muscle	No	Yes	No	No	0.295	1.455	200.839	-1.068	1.047	-1.589	2.869	3.977	4.729	2.735
ENSBTAG00000006253	protein_coding	4	93609408	93636607	1	FLNC	filamin C, gamma	Muscle	No	Yes	No	No	0.604	1.655	195.904	-1.057	0.261	-1.18	2.335	5.587	7.434	1.393
ENSBTAG00000021508	protein_coding	22	32534126	32550296	1	LMOD3	leiomodin 3 (fetal)	Muscle	No	Yes	No	No	0.278	-1	195.418	-1.002	0.178	NA	2.166	22.833	0.213	-1.179
ENSBTAG00000039208	protein_coding	13	57866138	57869829	1	ATP5E	ATP synthase subunit epsilon, mitochondrial	Muscle	Yes	No	No	No	134.143	-1.26	184.152	-1.4	90.473	-1.387	145.008	-1.701	170.416	-1.274
ENSBTAG00000011734	protein_coding	26	12571209	12580580	-1	ANKRD1	ankyrin repeat domain 1 (cardiac muscle)	Muscle	No	Yes	No	No	0.537	1.317	183.392	1.117	1.002	1.282	1.178	8.291	0.116	NA
ENSBTAG00000006999	protein_coding	18	48502352	48631056	1	RYR1	ryanodine receptor 1 (skeletal)	Muscle	No	Yes	No	No	1.411	1.5	177.878	1.006	0.521	1.047	2.612	7.666	0.491	-1.191
ENSBTAG00000006823	protein_coding	10	10658029	10711354	1	CMYA5	Bos taurus cardiomyopathy-associated protein 5-like (LOC533581), mRNA.	Muscle	No	Yes	No	No	0.5	1.379	174.176	-1.162	2.326	1.266	2.707	13.245	0.43	-1.529
ENSBTAG00000009387	protein_coding	27	312538	376193	1	MYOM2	myomesin 2	Muscle	No	Yes	No	No	0.242	1.242	172.673	-1.035	0.085	NA	1.708	35.546	0.154	NA
ENSBTAG00000011104	protein_coding	11	37575270	37649696	-1	RTN4	reticulon 4	Muscle	No	No	No	Yes	36.125	1.224	168.808	-1.149	41.328	-1.081	142.174	-1.093	40.676	-1.088
ENSBTAG00000032954	protein_coding	22	35335190	35335581	1	ATP5E	ATP synthase subunit epsilon, mitochondrial	Muscle	Yes	No	No	No	88.644	2.771	166.036	2.615	56.372	1.429	94.764	2.456	117.774	3.131
ENSBTAG00000018267	protein_coding	11	72327351	72348528	-1	TRIM54	tripartite motif containing 54	Muscle	No	Yes	No	No	0.146	NA	162.322	1.039	0.085	NA	1.34	49.245	0.085	NA
ENSBTAG00000015786	protein_coding	3	43251251	43272503	1	LRRC39	leucine rich repeat containing 39	Muscle	Yes	Yes	No	No	0.71	1.129	154.688	1.054	0.424	1.289	2.3	11.364	0.437	-1.109
ENSBTAG00000007211	protein_coding	X	101491186	101492856	1	ASB12	ankyrin repeat and SOCS box containing 12	Muscle	No	Yes	No	No	0.657	1.106	147.938	1.34	0.167	NA	1.667	4.447	0.374	1.019
ENSBTAG00000008868	protein_coding	10	37828797	37885860	1	CAPN3	calpain 3	Muscle	Yes	Yes	No	No	1.552	1.372	146.581	-1.072	0.2	NA	1.9	7.545	1.226	-1.051
ENSBTAG00000024929	protein_coding	19	51658045	51659508	1	PPP1R27	protein phosphatase 1, regulatory subunit 27	Muscle	No	Yes	No	No	0.494	1.17	145.792	1.979	0.393	1.062	0.905	3.965	0.408	-1.2
ENSBTAG00000014143	protein_coding	27	6692314	6736965	-1	ASB5	ankyrin repeat and SOCS box containing 5	Muscle	No	Yes	No	No	1.239	1.297	145.473	1.33	0.08	NA	3.977	1.511	0.437	1.279
ENSBTAG00000006733	protein_coding	4	54866421	54906096	1	PPP1R3A	protein phosphatase 1 regulatory subunit 3A	Muscle	No	Yes	No	No	0.143	NA	141.805	1.019	0.069	NA	1.506	51.936	0.081	NA
ENSBTAG00000020605	protein_coding	19	25702553	25724157	-1	SMTNL2	smoothelin-like 2	Muscle	No	Yes	No	No	3.438	1.215	133.771	1.142	0.735	1.035	1.813	4.835	1.053	1.012
ENSBTAG00000014956	protein_coding	7	22700027	22703913	-1	JSRP1	junctional sarcoplasmic reticulum protein 1	Muscle	No	Yes	No	No	0.284	1.162	130.938	1.025	0.055	NA	1.392	4.095	0.149	NA
ENSBTAG00000027524	protein_coding	15	82114216	82122724	1	SMTNL1	smoothelin-like 1	Muscle	No	Yes	No	No	0.19	NA	130.786	-1.107	0.308	-1.458	2.63	3.097	0.139	NA
ENSBTAG00000010940	protein_coding	2	136635160	136637353	1	HSPB7	heat shock 27kDa protein family, member 7 (cardiovascular)	Muscle	No	Yes	No	No	0.133	NA	130.333	1.311	0.054	NA	1.026	27.351	1.208	1.577
ENSBTAG00000010551	protein_coding	3	9645440	9670496	-1	ATP1A2	ATPase, Na+/K+ transporting, alpha 2 polypeptide	Muscle	No	Yes	No	No	7.168	1.111	121.648	-1.024	0.114	NA	1.763	6.294	2.505	1.057
ENSBTAG00000025136	protein_coding	7	64031684	64048678	1	MYOZ3	myozenin 3	Muscle	No	Yes	No	No	0.791	-1.315	121.02	-1.228	0.101	NA	1.999	7.607	0.463	-1.157
ENSBTAG00000022699	protein_coding	22	17832937	17846997	-1	CAV3	caveolin 3	Muscle	No	Yes	No	No	0.111	NA	120.755	1.089	0.086	NA	0.931	16.753	0.071	NA
ENSBTAG00000016413	protein_coding	27	28963365	28969954	-1	DUSP26	dual specificity phosphatase 26 (putative)	Muscle	No	Yes	No	No	4.53	1.472	119.275	1.145	1.899	1.028	1.257	9.515	1.984	-1.128
ENSBTAG00000038849	protein_coding	9	28071827	28219689	1	TRDN	triadin	Muscle	No	Yes	No	No	0.327	1.035	110.985	-1.045	0.618	-1.144	3.225	2.601	0.348	-1.302
ENSBTAG00000011548	protein_coding	3	28756908	28768496	1	AMPD1	adenosine monophosphate deaminase 1	Muscle	No	Yes	No	No	0.185	NA	109.163	1.216	0.093	NA	1.257	15.084	0.153	NA
ENSBTAG00000007547	protein_coding	19	63738188	63745798	1	CACNG1	calcium channel, voltage-dependent, gamma subunit 1	Muscle	No	Yes	No	No	0.112	NA	109.031	-1.038	0.107	NA	0.802	35.438	0.289	1.114
ENSBTAG00000040028	protein_coding	7	2600732	2618482	-1	MGC166429	MGC166429 protein; Uncharacterized protein	Muscle	No	Yes	No	No	0.156	NA	107.554	-1.054	0.702	1.573	1.349	22.828	0.068	NA
ENSBTAG00000021776	protein_coding	29	46108281	46114242	1	NDUFV1	NADH dehydrogenase (ubiquinone) flavoprotein 1, 51kDa	Muscle	No	No	No	Yes	27.403	1.028	106.749	1.062	28.451	-1.051	103.827	-1.504	60.168	1.217
ENSBTAG00000026986	protein_coding	2	18054943	18329808	1	TTN	Uncharacterized protein	Muscle	No	Yes	No	No	0.216	-1.01	106.146	-1.302	0.08	NA	1.962	63.74	0.1	NA
ENSBTAG00000044017	protein_coding	5	48563806	48743354	-1	MSRB3	methionine sulfoxide reductase B3	Muscle	No	No	No	Yes	11.443	1.07	104.797	-1.071	102.946	1.151	37.096	1.162	37.258	-1.72
ENSBTAG00000008185	protein_coding	18	53514400	53522925	-1	RTN2	reticulon 2	Muscle	No	Yes	No	No	6.201	1.094	103.654	1.071	1.345	-1.057	1.582	3.18	2.018	-1.066
ENSBTAG00000005259	protein_coding	15	54213566	54224051	-1	UCP3	mitochondrial uncoupling protein 3	Muscle	No	Yes	No	No	0.336	1.013	102.873	-1.186	0.047	NA	1.253	28.29	0.375	-1.119
ENSBTAG00000005085	protein_coding	2	127615050	127630608	1	TRIM63	tripartite motif containing 63, E3 ubiquitin protein ligase	Muscle	Yes	Yes	No	No	0.089	NA	101.497	1.232	0.047	NA	0.738	22.414	0.352	1.246
ENSBTAG00000013929	protein_coding	18	34746055	34749250	-1	RRAD	Ras-related associated with diabetes	Muscle	No	Yes	No	No	1.909	-1.02	100.38	1.101	0.286	-1.22	2.566	1.336	0.687	2.171
ENSBTAG00000008842	protein_coding	14	39633189	39725607	-1	JPH1	junctophilin 1	Muscle	No	Yes	No	No	4.543	-1.062	99.722	-1.198	0.422	1.175	1.431	15.755	1.422	1.635
ENSBTAG00000003956	protein_coding	19	37113477	37122446	-1	SGCA	sarcoglycan, alpha (50kDa dystrophin-associated glycoprotein)	Muscle	No	Yes	No	No	2.158	1.018	94.525	1.166	0.179	NA	3.906	2.206	1.226	-1.022
ENSBTAG00000021992	protein_coding	8	91916165	91928339	1	MURC	muscle-related coiled-coil protein	Muscle	No	Yes	No	No	1.338	-1.48	92.815	-1.366	0.095	NA	1.268	5.533	1.629	-1.133
ENSBTAG00000002853	protein_coding	18	56107442	56111943	-1	HRC	histidine rich calcium binding protein	Muscle	No	Yes	No	No	0.405	-1.166	92.006	-1.044	0.247	1.374	1.569	4.139	0.317	1.016
ENSBTAG00000046981	protein_coding	13	34922199	34945103	-1	SVIL	Supervillin	Muscle	No	Yes	No	No	8.934	-1.048	91.407	-1.213	3.62	1.193	7.365	1.395	5.687	1.164
ENSBTAG00000001078	protein_coding	25	3392668	3404630	-1	SRL	sarcalumenin	Muscle	Yes	Yes	No	No	0.702	-1.268	89.559	1.044	0.093	NA	1.527	3.918	0.289	1.196
ENSBTAG00000001604	protein_coding	7	2586101	2598115	-1		Uncharacterized protein	Muscle	No	Yes	No	No	0.124	NA	86.055	-1.078	0.654	1.421	1.314	36.523	0.039	NA
ENSBTAG00000046512	protein_coding	22	12549676	12558895	-1	XIRP1	xin actin binding repeat containing 1	Muscle	No	Yes	No	No	0.187	NA	84.635	1.624	0.088	NA	0.215	4.723	0.093	NA
ENSBTAG00000013653	protein_coding	19	39056971	39069122	-1	NFE2L1	nuclear factor, erythroid 2-like 1	Muscle	No	No	Yes	No	34.626	1.061	84.621	1.041	19.031	1.124	62.289	1.147	20.237	1.052
ENSBTAG00000023039	protein_coding	28	31044242	31057065	-1		Uncharacterized protein	Muscle	No	Yes	No	No	0.108	NA	82.17	-1.042	0.043	NA	0.892	19.205	0.08	NA
ENSBTAG00000047155	protein_coding	28	43930428	43934735	1	C10orf71	chromosome 10 open reading frame 71	Muscle	No	Yes	No	No	0.065	NA	82.041	1.034	0.057	NA	0.802	33.826	0.054	NA
ENSBTAG00000039340	protein_coding	15	29257448	29277309	-1	SCN4B	Sodium channel subunit beta-4	Muscle	Yes	Yes	No	No	0.72	1.123	81.795	1.035	0.076	NA	1.224	11.033	0.256	1.745
ENSBTAG00000014885	protein_coding	2	129388770	129437616	1	MYOM3	myomesin 3	Muscle	No	Yes	No	No	0.159	NA	80.41	1.14	0.193	NA	1.496	9.863	0.803	-1.19
ENSBTAG00000021823	protein_coding	3	21470721	21474444	1	HFE2	hemochromatosis type 2 (juvenile)	Muscle	Yes	No	No	No	0.104	NA	78.771	1.13	13.108	1.068	0.646	22.132	0.076	NA
ENSBTAG00000002964	protein_coding	9	77937305	77996890	-1	TXLNB	taxilin beta	Muscle	No	Yes	No	No	0.352	1.418	77.762	-1.014	0.426	-1.107	1.275	4.411	1.776	-1.357
ENSBTAG00000015848	protein_coding	X	83004459	83217747	1	PHKA1	phosphorylase kinase, alpha 1 (muscle)	Muscle	No	No	No	Yes	14.922	1.024	77.469	-1.08	3.178	1.056	4.624	1.445	9.888	-1.233
ENSBTAG00000047491	protein_coding	16	81471758	81527931	-1	CACNA1S	calcium channel, voltage-dependent, L type, alpha 1S subunit	Muscle	No	Yes	No	No	0.765	-1.091	77.047	1.11	0.074	NA	0.788	18.86	0.213	1.016
ENSBTAG00000039958	protein_coding	18	55996079	56012727	-1	GYS1	glycogen synthase 1 (muscle)	Muscle	No	Yes	No	No	6.378	1.086	75.825	1.128	4.012	1.077	10.445	1.028	7.27	1.05
ENSBTAG00000033422	protein_coding	22	15452124	15460444	-1	HHATL	hedgehog acyltransferase-like	Muscle	No	Yes	No	No	0.967	-1.418	74.785	1.121	0.047	NA	0.739	7.465	0.4	1.077
ENSBTAG00000009576	protein_coding	15	78266386	78275225	-1	PACSIN3	protein kinase C and casein kinase substrate in neurons 3	Muscle	Yes	No	No	No	2.117	1.391	73.822	1.073	20.989	1.025	4.573	1.8	10.621	1.337
ENSBTAG00000014401	protein_coding	8	70354893	70384759	1	SORBS3	sorbin and SH3 domain containing 3	Muscle	No	No	No	Yes	22.808	1.097	73.393	-1.044	57.774	-1.076	36.196	1.318	15.842	1.106
ENSBTAG00000014540	protein_coding	16	52742637	52748240	1	PERM1	PPARGC1 and ESRR induced regulator, muscle 1	Muscle	No	Yes	No	No	0.213	1.078	70.813	1.061	0.076	NA	0.767	21.103	0.569	1.074
ENSBTAG00000002898	protein_coding	19	15233409	15265756	-1	UNC45B	unc-45 myosin chaperone B	Muscle	No	Yes	No	No	0.071	NA	70.016	-1.044	0.053	NA	0.638	36.127	0.062	NA
ENSBTAG00000017509	protein_coding	28	24745815	24833215	1	MYPN	myopalladin	Muscle	No	Yes	No	No	0.069	NA	69.126	-1.048	0.077	NA	0.659	36.062	0.072	NA
ENSBTAG00000045889	protein_coding	3	28737677	28745359	-1		Uncharacterized protein	Muscle	No	Yes	No	No	0.486	-1.527	68.033	1.284	0.324	1.721	1.14	3.604	0.58	-1.191
ENSBTAG00000014003	protein_coding	5	10330469	10331983	1	MYF6	myogenic factor 6 (herculin)	Muscle	No	Yes	No	No	0.045	NA	66.285	1.057	0.043	NA	1.735	1.611	0.055	NA
ENSBTAG00000014581	protein_coding	23	6123034	6409848	-1	MLIP	muscular LMNA-interacting protein	Muscle	No	Yes	No	No	0.458	2.124	65.58	-1.104	2.299	-1.045	1.049	3.029	0.94	-1.379
ENSBTAG00000015416	protein_coding	8	70525321	70751235	-1	PEBP4	phosphatidylethanolamine-binding protein 4	Muscle	Yes	Yes	No	No	1.469	1.099	65.436	1.164	0.454	-1.039	1.438	7.367	9.212	-1.048
ENSBTAG00000017743	protein_coding	2	29080500	29131828	-1	XIRP2	xin actin binding repeat containing 2	Muscle	No	Yes	No	No	0.084	NA	65.344	-1.28	0.068	NA	1.189	56.95	0.063	NA
ENSBTAG00000021976	protein_coding	2	94893227	94922667	-1	NDUFS1	NADH dehydrogenase (ubiquinone) Fe-S protein 1, 75kDa (NADH-coenzyme Q reductase)	Muscle	No	No	No	Yes	35.016	1.03	62.678	-1.069	21.319	1.023	39.947	-1.334	47.747	1.021
ENSBTAG00000021009	protein_coding	14	32164442	32210852	1	TRIM55	tripartite motif containing 55	Muscle	No	Yes	No	No	0.132	NA	61.129	1.12	0.096	NA	0.421	22.005	0.086	NA
ENSBTAG00000021481	protein_coding	3	20420023	20427199	-1	CA14	carbonic anhydrase XIV	Muscle	No	Yes	No	No	0.329	2.801	59.849	-1.129	2.14	1.034	0.654	21.909	1.3	-1.197
ENSBTAG00000021132	protein_coding	28	29799037	29805747	-1	SYNPO2L	synaptopodin 2-like	Muscle	No	Yes	No	No	0.567	1.486	58.314	1.095	0.052	NA	0.66	9.18	0.131	NA
ENSBTAG00000039329	protein_coding	9	88232044	88402262	-1	RAET1G	retinoic acid early transcript 1G precursor	Muscle	Yes	No	No	No	5.483	-1.9	57.764	1.076	1.296	-1.082	2.675	1.327	4.46	-1.023
ENSBTAG00000012048	protein_coding	7	16571430	16587354	1	CARM1	coactivator-associated arginine methyltransferase 1	Muscle	No	No	No	Yes	14.894	-1.066	57.618	1.276	9.058	1.007	24.901	1.062	18.086	1.014
ENSBTAG00000038462	protein_coding	11	7449519	7492859	1	TMEM182	transmembrane protein 182	Muscle	No	Yes	No	No	0.495	-1.593	57.554	1.103	0.085	NA	0.902	2.392	0.54	-1.162
ENSBTAG00000007767	protein_coding	3	24236815	24359735	1	TBX15	T-box 15	Muscle	No	Yes	No	No	0.431	1.43	57.395	-1.219	0.311	-1.043	1.219	3.016	0.093	NA
ENSBTAG00000040053	protein_coding	10	21350297	21377051	1	MYH7	Myosin-7	Muscle	No	Yes	No	No	1.668	1.789	55.589	-1.061	0.027	NA	0.674	22.753	0.088	NA
ENSBTAG00000012931	protein_coding	9	32823612	32834377	-1	PLN	phospholamban	Muscle	No	Yes	No	No	0.044	NA	55.099	1.038	0.386	-1.173	0.722	12.061	1.543	1.056
ENSBTAG00000008195	protein_coding	25	28005386	28014212	-1	PHKG1	phosphorylase kinase, gamma 1 (muscle)	Muscle	No	Yes	No	No	3.582	-1.095	54.4	-1.148	1.146	-1.063	3.9	1.124	2.137	1.056
ENSBTAG00000018253	protein_coding	2	22120291	22139864	1	CHRNA1	cholinergic receptor, nicotinic, alpha 1 (muscle)	Muscle	No	Yes	No	No	0.504	-1.233	53.497	-1.289	0.033	NA	2.828	1.842	0.125	NA
ENSBTAG00000006752	protein_coding	22	51898015	51933996	1	PFKFB4	6-phosphofructo-2-kinase/fructose-2,6-biphosphatase 4	Muscle	Yes	No	No	No	20.81	-1.327	52.298	-1.456	1.116	-1.086	28.133	-1.54	12.675	-1.459
ENSBTAG00000001865	protein_coding	12	34924193	34954970	-1	SGCG	sarcoglycan, gamma (35kDa dystrophin-associated glycoprotein)	Muscle	No	Yes	No	No	0.271	1.567	51.632	-1.109	0.053	NA	0.614	5.007	0.067	NA
ENSBTAG00000006563	protein_coding	22	15444466	15451791	1	KLHL40	kelch repeat and BTB domain-containing protein 5	Muscle	No	Yes	No	No	1.012	-1.354	50.31	1.293	0.032	NA	0.566	2.531	0.718	1.118
ENSBTAG00000008763	protein_coding	X	10981501	10983415	1	PRR32	proline rich 32	Muscle	No	Yes	No	No	0.037	NA	50.088	-1.274	0.017	NA	0.504	29.875	0.019	NA
ENSBTAG00000000440	protein_coding	15	22571245	22572575	1	HSPB2-C11orf52	HSPB2-C11orf52 readthrough (NMD candidate)	Muscle	No	Yes	No	No	0.405	1.758	50.009	-1.07	0.55	1.135	3.254	1.25	1.702	1.322
ENSBTAG00000008061	protein_coding	17	54358764	54400473	1	RILPL1	Rab interacting lysosomal protein-like 1	Muscle	No	No	No	Yes	12.251	1.045	48.241	1.045	3.745	1.235	19.316	1.165	5.855	-1.179
ENSBTAG00000010995	protein_coding	21	68789514	68803852	-1	CINP	cyclin-dependent kinase 2 interacting protein	Muscle	Yes	No	No	No	33.338	-1.357	47.878	-1.191	24.671	-1.193	45.194	-1.486	28.651	-1.055
ENSBTAG00000017492	protein_coding	14	22669363	22717576	-1	PCMTD1	protein-L-isoaspartate (D-aspartate) O-methyltransferase domain containing 1	Muscle	No	No	No	Yes	47.095	1.013	47.752	-1.046	41.319	1.241	45.796	1.057	39.05	-1.15
ENSBTAG00000007210	protein_coding	25	6481524	6686788	1	RBFOX1	RNA binding protein, fox-1 homolog (C. elegans) 1	Muscle	No	Yes	No	No	0.86	-1.073	47.477	-1.061	0.233	-1.254	0.711	6.714	1.339	-1.084
ENSBTAG00000008013	protein_coding	22	53448776	53486047	1	LRRC2	leucine rich repeat containing 2	Muscle	No	Yes	No	No	4.66	-1.286	46.781	1.011	1.752	-1.401	0.637	11.812	1.452	-1.388
ENSBTAG00000020751	protein_coding	14	1806081	1825793	-1	HSF1	heat shock transcription factor 1	Muscle	No	No	Yes	No	15.56	-1.099	46.523	1.239	8.584	-1.18	18.545	1.045	17.346	1.027
ENSBTAG00000005762	protein_coding	14	2814587	2816685	1	LYNX1	Ly-6/neurotoxin-like protein 1	Muscle	Yes	No	No	No	3.973	1.072	45.453	-1.231	0.534	1.203	8.442	-1.807	2.246	-1.226
ENSBTAG00000011547	protein_coding	22	60249057	60288275	-1	KBTBD12	kelch repeat and BTB (POZ) domain containing 12	Muscle	No	Yes	No	No	0.229	1.204	45.155	1.088	0.231	1.949	0.53	9.565	0.655	-1.006
ENSBTAG00000013319	protein_coding	1	71654674	71661825	-1	SMCO1	single-pass membrane protein with coiled-coil domains 1	Muscle	No	Yes	No	No	0.835	-1.137	44.838	-1.073	0.827	1.744	0.902	3.674	0.431	1.022
ENSBTAG00000021378	protein_coding	3	16818414	16824125	1	S100A13	S100 calcium binding protein A13	Muscle	Yes	No	No	No	15.127	1.468	44.172	1.171	14.422	1.149	36.126	1.23	40.397	1.301
ENSBTAG00000008652	protein_coding	3	1656685	1723930	-1	DUSP27	dual specificity phosphatase 27 (putative)	Muscle	No	Yes	No	No	0.154	NA	43.702	-1.098	0.057	NA	0.444	24.159	0.395	1.443
ENSBTAG00000004850	protein_coding	12	19339291	19385309	-1	KPNA3	importin subunit alpha-3	Muscle	No	Yes	No	No	6.98	1.029	42.739	1.031	5.238	1.143	7.813	1.125	8.264	-1.22
ENSBTAG00000021120	protein_coding	11	47799217	47848713	-1	SMYD1	SET and MYND domain containing 1	Muscle	No	Yes	No	No	0.043	NA	41.467	-1.037	0.033	NA	0.406	27.036	0.111	NA
ENSBTAG00000002924	protein_coding	28	30993339	31024892	-1	DUPD1	dual specificity phosphatase and pro isomerase domain containing 1	Muscle	No	Yes	No	No	0.13	NA	39.335	1.053	0.04	NA	0.387	29.319	0.032	NA
ENSBTAG00000020701	protein_coding	7	90616543	90784162	-1	MEF2C	myocyte enhancer factor 2C	Muscle	No	No	Yes	No	5.628	1.139	39.081	-1.151	2.534	-1.092	16.339	1.149	13.405	-1.369
ENSBTAG00000001511	protein_coding	1	80179482	80202388	1	BCL6	B-cell CLL/lymphoma 6	Muscle	No	No	Yes	No	11.979	1.077	38.335	1.018	5.989	-1.19	29.17	-1.123	7.43	-1.096
ENSBTAG00000014175	protein_coding	5	94445846	94467434	-1	STRAP	serine/threonine kinase receptor associated protein	Muscle	No	No	No	Yes	34.952	-1.072	37.953	-1.11	15.322	-1.049	29.849	1.01	26.067	1.05
ENSBTAG00000020087	protein_coding	7	63576976	63641028	-1	CAMK2A	calcium/calmodulin-dependent protein kinase II alpha	Muscle	No	Yes	No	No	1.23	2.754	37.556	-1.089	0.107	NA	0.963	4.075	0.154	NA
ENSBTAG00000021965	protein_coding	20	41122023	41143914	-1	SUB1	SUB1 homolog (S. cerevisiae)	Muscle	No	No	Yes	No	30.814	1.02	37.195	-1.162	14.604	1.012	27.305	1.244	32.217	1.188
ENSBTAG00000014508	protein_coding	1	66712457	66717255	1	FBXO40	F-box protein 40	Muscle	No	Yes	No	No	1.32	-1.169	36.418	-1.093	0.346	-1.053	1.565	1.449	1.076	-1.014
ENSBTAG00000012720	protein_coding	26	18627373	18636269	1	ANKRD2	ankyrin repeat domain 2 (stretch responsive muscle)	Muscle	No	Yes	No	No	1.007	-1.086	36.318	1.281	0.214	-1.019	2.352	1.19	0.615	1.005
ENSBTAG00000009863	protein_coding	22	21492896	21498539	-1	BHLHE40	basic helix-loop-helix family, member e40	Muscle	Yes	No	No	No	10.056	1.422	35.637	1.629	12.473	1.004	15.082	1.455	9.543	1.064
ENSBTAG00000020954	protein_coding	7	41718720	41731788	-1	TRIM7	tripartite motif containing 7	Muscle	Yes	Yes	No	No	4.121	-1.616	35.507	-1.144	2.983	-1.076	6.569	-1.016	4.635	-2.16
ENSBTAG00000001503	protein_coding	25	27552790	27561099	1	TRIM72	tripartite motif containing 72, E3 ubiquitin protein ligase	Muscle	No	Yes	No	No	0.039	NA	35.235	1.012	0.012	NA	0.257	38.939	1.48	-1.668
ENSBTAG00000039607	protein_coding	19	55841228	55844057	-1	PRCD	progressive rod-cone degeneration	Muscle	No	Yes	No	No	1.75	-1.042	34.972	1.338	0.064	NA	0.838	4.361	0.334	1.021
ENSBTAG00000009182	protein_coding	4	107518111	107554736	1	CLCN1	chloride channel, voltage-sensitive 1	Muscle	No	Yes	No	No	0.043	NA	34.722	1.042	0.056	NA	0.365	18.806	0.144	NA
ENSBTAG00000046017	protein_coding	9	45452891	45455659	1	POPDC3	popeye domain containing 3	Muscle	Yes	No	No	No	1.652	1.627	34.183	1.754	20.346	1.313	7.143	1.197	0.737	1.441
ENSBTAG00000047975	protein_coding	13	82696138	82803966	1	DOK5	docking protein 5	Muscle	Yes	No	No	No	8.439	1.426	34.008	1.075	0.384	-1.168	2.363	1.767	2.732	1.22
ENSBTAG00000008920	protein_coding	X	4919686	4940505	-1	ATP1B4	ATPase, Na+/K+ transporting, beta 4 polypeptide	Muscle	No	Yes	No	No	0.128	NA	33.504	-1.033	0.076	NA	0.427	11.099	0.076	NA
ENSBTAG00000046333	protein_coding	6	26345281	26350653	1		Uncharacterized protein	Muscle	No	Yes	No	No	0.038	NA	32.982	1.085	0.013	NA	0.297	61.153	0.016	NA
ENSBTAG00000027962	processed_pseudogene	2	112675322	112675995	1			Muscle	Yes	No	No	No	4.538	-1.148	32.843	-1.267	28.494	-1.737	23.015	-2.293	20.071	-1.363
ENSBTAG00000019658	protein_coding	19	44614052	44621587	1	ASB16	ankyrin repeat and SOCS box containing 16	Muscle	No	Yes	No	No	0.118	NA	30.785	1.162	0.014	NA	1.007	2.059	0.45	-2.124
ENSBTAG00000005765	protein_coding	5	111293866	111317963	1	SYNGR1	synaptogyrin 1	Muscle	Yes	No	No	No	12.296	1.577	30.248	1.287	0.484	1.059	2.924	1.407	8.791	1.35
ENSBTAG00000018438	protein_coding	9	61644457	61743739	1	RRAGD	ras-related GTP-binding protein D	Muscle	Yes	No	No	No	17.151	1.734	30.224	1.079	1.775	1.043	3.215	1.746	3.819	1.024
ENSBTAG00000016779	protein_coding	17	55245237	55360147	1	CLIP1	CAP-GLY domain containing linker protein 1	Muscle	No	No	No	Yes	13.732	-1.014	29.888	-1.118	8.048	1.204	8.895	1.185	9.501	-1.158
ENSBTAG00000010977	protein_coding	2	13724668	13761787	1	FRZB	frizzled-related protein	Muscle	No	Yes	No	No	4.097	3.638	29.828	-1.34	1.303	-1.04	0.666	4.116	2.782	-1.093
ENSBTAG00000016754	protein_coding	14	17820791	17831087	1	KLHL38	kelch-like family member 38	Muscle	No	Yes	No	No	0.096	NA	29.61	1.053	0.065	NA	0.472	3.997	0.291	-1.562
ENSBTAG00000022714	protein_coding	20	24659525	24660204	-1	HSPB3	heat shock 27kDa protein 3	Muscle	Yes	No	No	No	0.132	NA	29.257	1.082	0.046	NA	7.494	1.643	0.217	-1.328
ENSBTAG00000009602	protein_coding	17	55772992	55815637	-1	TMEM120B	transmembrane protein 120B	Muscle	No	No	No	Yes	16.301	-1.003	28.996	1.157	7.615	1.144	4.17	1.348	10.164	-1.066
ENSBTAG00000000698	protein_coding	17	67768324	68000455	1	MYO18B	myosin XVIIIB	Muscle	No	Yes	No	No	0.059	NA	28.949	-1.094	0.055	NA	0.334	20.998	0.283	1.247
ENSBTAG00000020928	protein_coding	12	90663887	90676882	-1	ADPRHL1	ADP-ribosylhydrolase like 1	Muscle	No	Yes	No	No	0.147	NA	28.912	1.151	0.328	1.241	0.26	12.871	0.046	NA
ENSBTAG00000007131	protein_coding	22	5258463	5452369	-1	GADL1	glutamate decarboxylase-like 1	Muscle	No	Yes	No	No	0.193	NA	28.663	-1.604	0.112	NA	0.61	5.483	0.218	-1.162
ENSBTAG00000021745	protein_coding	15	78463174	78475425	-1	RAPSN	receptor-associated protein of the synapse	Muscle	Yes	Yes	No	No	0.333	-1.163	28.183	1.284	1.071	1.113	0.295	18.786	0.439	1.162
ENSBTAG00000018897	protein_coding	19	18035610	18064853	-1	PSMD11	26S proteasome non-ATPase regulatory subunit 11	Muscle	No	No	No	Yes	18.835	-1.014	27.817	-1.077	19.434	1.08	21.815	-1.004	27.72	-1.093
ENSBTAG00000015273	protein_coding	22	56990323	57017221	-1	CAND2	cullin-associated NEDD8-dissociated protein 2	Muscle	No	Yes	No	No	4.812	-1.051	27.343	1.132	0.212	-1.067	1.159	1.825	1.395	1.133
ENSBTAG00000023002	protein_coding	13	73303266	73375173	-1	JPH2	junctophilin 2	Muscle	No	Yes	No	No	0.201	1.287	26.935	-1.288	0.121	NA	0.556	4.157	2.314	1.06
ENSBTAG00000018352	protein_coding	14	59974386	59985200	1	ABRA	actin binding Rho activating protein	Muscle	No	Yes	No	No	0.039	NA	26.73	1.414	0.027	NA	0.168	NA	0.069	NA
ENSBTAG00000014284	protein_coding	24	58119582	58248068	-1	ALPK2	alpha-kinase 2	Muscle	No	Yes	No	Yes	0.056	NA	26.47	1.047	0.043	NA	0.512	5.534	0.398	-1.091
ENSBTAG00000001058	protein_coding	X	39912160	39916763	1	SRPK3	SRSF protein kinase 3	Muscle	No	Yes	No	No	2.208	-1.124	25.89	1.067	0.151	NA	0.66	2.051	0.632	1.412
ENSBTAG00000018859	protein_coding	18	49964825	49980185	-1	C19orf47	chromosome 19 open reading frame 47	Muscle	No	Yes	No	No	4.459	1.022	25.46	1.014	1.439	-1.168	2.581	1.355	3.26	-1.036
ENSBTAG00000001183	protein_coding	10	26728622	26738305	1	KLHL33	kelch-like family member 33	Muscle	No	Yes	No	No	0.266	1.152	25.376	-1.118	0.12	NA	0.671	2.872	0.185	NA
ENSBTAG00000012163	protein_coding	X	84657971	84661552	-1	ITGB1BP2	integrin beta 1 binding protein (melusin) 2	Muscle	No	Yes	No	No	1.106	1.061	24.535	-1.027	0.894	-1.113	1.229	1.634	2.294	-1.041
ENSBTAG00000012866	protein_coding	10	10945425	10999244	1	THBS4	thrombospondin 4	Muscle	Yes	No	No	No	1.613	1.165	24.502	1.81	0.097	NA	4.064	1.47	3.037	6.511
ENSBTAG00000021953	protein_coding	5	72157229	72769395	-1	LARGE	like-glycosyltransferase	Muscle	No	No	No	Yes	13.091	1.066	24.29	-1.054	16.122	1.141	17.044	-1.166	22.022	-1.399
ENSBTAG00000023147	protein_coding	21	33292504	33294348	-1	LINGO1	leucine rich repeat and Ig domain containing 1	Muscle	No	Yes	No	No	0.577	1.545	23.979	1.504	0.518	-1.293	0.853	1.857	0.701	1.637
ENSBTAG00000015562	protein_coding	5	95706361	95796211	1	PLBD1	phospholipase B domain containing 1	Muscle	Yes	No	No	No	0.552	1.481	23.605	1.733	0.889	1.443	14.006	1.011	12.606	1.499
ENSBTAG00000010652	protein_coding	7	4927816	4939026	1	PDE4C	phosphodiesterase 4C, cAMP-specific	Muscle	No	Yes	No	No	0.148	NA	22.562	1.027	0.059	NA	0.768	2.453	0.616	-1.124
ENSBTAG00000003033	protein_coding	8	90017453	90018996	-1	GADD45G	growth arrest and DNA-damage-inducible, gamma	Muscle	Yes	No	No	No	2.397	-1.718	22.254	-1.627	7.433	-1.937	14.562	1.328	2.954	1.272
ENSBTAG00000026586	protein_coding	9	88384683	88500749	1	PPP1R14C	Bos taurus protein phosphatase 1, regulatory (inhibitor) subunit 14C (PPP1R14C), mRNA.	Muscle	No	No	No	Yes	2.245	1.116	21.965	1.065	2.158	1.09	1.49	1.173	1.198	1.369
ENSBTAG00000004770	protein_coding	19	48794399	48825660	-1	SCN4A	sodium channel, voltage gated, type IV alpha subunit	Muscle	No	Yes	No	No	0.267	-1.452	21.525	1.067	0.017	NA	0.24	7.375	0.03	NA
ENSBTAG00000021843	protein_coding	X	98958218	98960092	1	UBQLN2	ubiquilin 2	Muscle	No	No	No	Yes	21.112	-1.035	21.48	1.054	3.486	1.1	7.189	1.001	6.159	-1.034
ENSBTAG00000045604	protein_coding	10	82634715	82666926	1	TTC9	tetratricopeptide repeat domain 9	Muscle	Yes	No	No	No	6.31	1.215	20.414	1.056	0.175	NA	4.752	2.572	0.794	1.17
ENSBTAG00000012605	protein_coding	16	45219136	45241137	1	GPR157	G protein-coupled receptor 157	Muscle	No	Yes	No	No	0.554	1.178	20.393	1.202	0.197	NA	1.095	1.432	0.86	1.256
ENSBTAG00000016520	protein_coding	25	987390	989247	-1	TPSB1	TPSB1 protein; Uncharacterized protein	Muscle	Yes	No	No	No	4.307	10.14	20.382	1.548	1.484	-1.174	7.62	1.116	9.234	1.207
ENSBTAG00000013724	protein_coding	X	60973684	61051097	1	ATG4A	cysteine protease ATG4A	Muscle	No	No	No	Yes	13.438	-1.071	20.321	-1.076	7.622	1.088	13.22	-1.149	8.237	-1.1
ENSBTAG00000019394	protein_coding	29	22783297	22859063	-1	ANO5	anoctamin-5	Muscle	No	Yes	No	No	0.257	-1.015	20.182	1.03	0.073	NA	0.226	15.454	0.077	NA
ENSBTAG00000020061	protein_coding	19	35955796	35991013	1	KCNJ12	ATP-sensitive inward rectifier potassium channel 12; Potassium inwardly-rectifying channel, subfamily J, member 12	Muscle	No	Yes	No	No	1.231	-1.045	20.003	1.151	1.758	1.166	0.515	2.649	0.384	1.235
ENSBTAG00000019788	protein_coding	5	107264250	107325273	-1	TEAD4	TEA domain family member 4	Muscle	No	No	No	Yes	0.944	1.74	19.27	1.238	1.586	1.058	3.624	1.699	1.114	-1.018
ENSBTAG00000019370	protein_coding	X	97425377	97426021	1	RAB21	ras-related protein Rab-21	Muscle	No	No	No	Yes	18.509	-1.091	19.2	-1.074	10.356	1.023	13.842	1.189	12.26	-1.036
ENSBTAG00000011760	protein_coding	23	17644487	17647839	-1	MRPL14	mitochondrial ribosomal protein L14	Muscle	Yes	No	No	No	1.442	1.215	19.087	1.349	1.847	1.178	11.609	1.007	3.795	1.451
ENSBTAG00000016170	protein_coding	15	35650715	35653362	1	KCNJ11	potassium channel, inwardly rectifying subfamily J, member 11	Muscle	No	Yes	No	No	0.833	-1.291	18.834	1.24	0.046	NA	0.665	1.918	0.16	NA
ENSBTAG00000021657	protein_coding	18	62106778	62121184	1	CACNG6	calcium channel, voltage-dependent, gamma subunit 6	Muscle	No	Yes	No	No	0.927	-2.145	18.666	-1.083	0.013	NA	0.168	NA	0.02	NA
ENSBTAG00000019242	protein_coding	19	27757183	27766382	1	CHRNB1	cholinergic receptor, nicotinic, beta 1 (muscle)	Muscle	No	Yes	No	No	3.629	1.021	18.652	-1.056	1.387	1.165	2.281	1.239	3.163	1.162
ENSBTAG00000021581	protein_coding	24	20649326	21172169	-1	FHOD3	formin homology 2 domain containing 3	Muscle	No	Yes	No	No	3.465	1.148	18.424	-1.147	0.103	NA	1.02	2.024	1.626	-1.507
ENSBTAG00000002024	protein_coding	3	116287437	116359129	-1	ASB18	ankyrin repeat and SOCS box containing 18	Muscle	No	Yes	No	No	0.128	NA	18.12	1.23	0.074	NA	0.177	NA	0.315	1.289
ENSBTAG00000002931	protein_coding	5	43995905	44048333	1	BEST3	bestrophin 3	Muscle	No	Yes	No	No	0.493	1.144	18.069	1.257	0.536	-1.101	0.541	1.313	0.269	1.024
ENSBTAG00000018790	protein_coding	9	45484429	45522649	1	BVES	blood vessel epicardial substance	Muscle	No	Yes	No	No	1.389	1.706	17.796	1.03	0.139	NA	0.276	8.291	2.046	-1.056
ENSBTAG00000016411	protein_coding	27	28450185	28459083	-1	RNF122	ring finger protein 122	Muscle	Yes	No	No	No	1.346	1.348	17.739	1.347	1.563	-1.109	2.784	1.668	6.556	1.021
ENSBTAG00000006081	protein_coding	3	30761233	30766807	1	PPM1J	protein phosphatase, Mg2+/Mn2+ dependent, 1J	Muscle	No	Yes	No	No	0.63	1.894	17.324	-1.007	0.315	1.27	0.443	3.182	1.313	-1.024
ENSBTAG00000001603	protein_coding	6	64882684	64916426	-1	YIPF7	Yip1 domain family, member 7	Muscle	No	Yes	No	No	0.27	-1.167	17.231	1.037	0.142	NA	0.419	2.564	0.132	NA
ENSBTAG00000016221	protein_coding	X	68598671	68657930	-1	AMOT	angiomotin	Muscle	No	No	No	Yes	7.542	1.084	17.137	-1.099	1.692	-1.065	1.915	1.37	2.132	-1.09
ENSBTAG00000011758	protein_coding	5	104740723	104741272	1		Uncharacterized protein	Muscle	Yes	No	No	No	5.142	-1.441	16.769	-1.288	7.506	-1.407	13.588	-1.713	5.981	-1.296
ENSBTAG00000017451	protein_coding	7	39472617	39481385	1	TSPAN17	tetraspanin 17	Muscle	No	Yes	No	No	6.315	1.083	16.667	1.007	4.715	1.099	7.745	1.307	6.785	1.077
ENSBTAG00000020262	protein_coding	11	36424173	36524445	-1	PSME4	proteasome (prosome, macropain) activator subunit 4	Muscle	No	No	No	Yes	11.756	1.017	16.609	1.147	6.686	1.136	10.163	1.117	10.881	-1.074
ENSBTAG00000016450	protein_coding	13	29756747	29778409	-1	CDNF	cerebral dopamine neurotrophic factor	Muscle	No	Yes	No	No	0.371	-1.106	16.199	-1.084	0.065	NA	0.416	2.421	0.188	NA
ENSBTAG00000006030	protein_coding	16	596920	599757	-1	MYOG	myogenin (myogenic factor 4)	Muscle	No	Yes	No	No	0.029	NA	16.163	1.183	0.005	NA	0.084	NA	0.007	NA
ENSBTAG00000011500	protein_coding	3	27658862	27729416	1	CASQ2	calsequestrin 2 (cardiac muscle)	Muscle	No	Yes	No	Yes	0.072	NA	16.02	1.573	0.028	NA	0.151	NA	0.091	NA
ENSBTAG00000012599	protein_coding	10	13958174	13980371	1	SMAD3	SMAD family member 3	Muscle	No	No	Yes	No	11.473	1.369	15.928	1.115	4.483	1.315	6.524	1.199	15.728	-1.069
ENSBTAG00000000044	protein_coding	19	51562314	51565450	1	MYADML2	myeloid-associated differentiation marker-like 2	Muscle	No	Yes	No	No	0.125	NA	15.856	1.116	0.01	NA	0.117	NA	0.011	NA
ENSBTAG00000011358	protein_coding	23	28088456	28089722	1	IER3	immediate early response 3	Muscle	Yes	No	No	No	2.908	1.287	15.666	1.484	2.925	-1.087	11.982	1.901	8.148	1.193
ENSBTAG00000021306	protein_coding	15	54785596	54819153	-1	CHRDL2	chordin-like 2	Muscle	Yes	No	No	Yes	1.929	6.216	15.288	-1.062	0.137	NA	0.182	NA	4.032	1.03
ENSBTAG00000017461	protein_coding	19	51243972	51255385	-1	SLC16A3	solute carrier family 16 (monocarboxylate transporter), member 3	Muscle	No	Yes	No	No	0.483	1.011	14.904	-1.031	0.388	-1.077	1.263	2.354	1.923	1.124
ENSBTAG00000008139	protein_coding	4	69357161	69389905	1	HOXA3	homeobox A3	Muscle	No	No	Yes	No	0.054	NA	14.541	1.023	1.019	1.183	10.677	1.078	7.432	1.542
ENSBTAG00000007732	protein_coding	22	9674589	9791554	1	ARPP21	cAMP-regulated phosphoprotein, 21kDa	Muscle	No	Yes	No	No	0.193	NA	14.525	-1.37	0.067	NA	0.256	15.065	0.333	-1.147
ENSBTAG00000027080	protein_coding	10	82128379	82273227	-1	SLC8A3	solute carrier family 8 (sodium/calcium exchanger), member 3	Muscle	No	Yes	No	Yes	1.517	-1.026	14.524	-1.077	0.081	NA	0.54	-1.01	0.471	-1.068
ENSBTAG00000046636	protein_coding	15	42331673	42351530	1		Uncharacterized protein	Muscle	Yes	No	No	No	1.836	1.294	14.463	-1.625	5.829	-1.289	1.551	2.057	12.684	-1.96
ENSBTAG00000021090	protein_coding	25	14469282	14570639	1	ABCC1	multidrug resistance-associated protein 1	Muscle	No	No	No	Yes	8.395	-1.206	14.184	1.078	2.539	-1.176	6.459	1.165	6.107	-1.145
ENSBTAG00000012178	protein_coding	19	41040926	41048228	-1	NR1D1	nuclear receptor subfamily 1, group D, member 1	Muscle	Yes	No	No	No	6.584	1.203	14.135	1.757	4.621	1.14	5.634	-1.027	3.35	1.033
ENSBTAG00000015202	protein_coding	10	43265126	43277198	1	ATP5S	ATP synthase, H+ transporting, mitochondrial Fo complex, subunit s (factor B)	Muscle	Yes	No	No	No	10.169	-1.057	14.098	-1.11	5.228	1.008	11.819	-1.098	4.211	-1.14
ENSBTAG00000019294	protein_coding	5	88677586	88831324	1	ABCC9	ATP-binding cassette, sub-family C (CFTR/MRP), member 9	Muscle	No	No	No	Yes	1.254	1.199	14.08	-1.135	1.624	-1.136	6.662	1.229	2.256	-1.299
ENSBTAG00000024509	protein_coding	16	52083968	52085908	1	TMEM52	transmembrane protein 52	Muscle	No	Yes	No	No	0.213	-1.005	13.886	-1.219	0.193	NA	1.239	1.157	1.701	1.073
ENSBTAG00000033367	protein_coding	9	40275982	40293610	1	DDO	D-aspartate oxidase	Muscle	Yes	No	No	No	7.064	-1.147	13.422	-1.131	6.682	1.195	11.031	-1.324	9.428	-1.236
ENSBTAG00000001344	protein_coding	12	83099334	83115415	1	METTL21E		Muscle	No	Yes	No	No	0.159	NA	13.27	1.132	0.066	NA	0.169	NA	0.082	NA
ENSBTAG00000031135	protein_coding	7	27491082	27503407	1	CTXN3	cortexin 3	Muscle	No	Yes	No	No	0.268	1.029	13.206	-1.218	0.015	NA	0.195	NA	0.153	NA
ENSBTAG00000018037	protein_coding	18	35521165	35534184	1	PSKH1	protein serine kinase H1	Muscle	No	Yes	No	No	8.142	1.099	13.202	1.156	4.051	-1.068	6.045	1.064	6.601	-1.074
ENSBTAG00000015460	protein_coding	1	78012414	78283420	-1	TP63	tumor protein p63	Muscle	No	Yes	No	No	0.232	1.161	13.124	-1.479	0.176	NA	0.353	1.843	0.402	-1.408
ENSBTAG00000022058	protein_coding	17	66102654	66198865	-1	ACACB	acetyl-CoA carboxylase beta	Muscle	No	Yes	No	No	0.194	NA	13.043	-1.296	0.417	1.04	0.322	2.214	0.347	-1.316
ENSBTAG00000001146	protein_coding	9	81237678	81266493	-1	HIVEP2	human immunodeficiency virus type I enhancer binding protein 2	Muscle	No	No	No	Yes	2.789	1.409	12.971	-1.196	1.648	1.035	4.527	-1.053	2.864	-1.085
ENSBTAG00000013492	protein_coding	2	107509452	107516981	-1	PRKAG3	protein kinase, AMP-activated, gamma 3 non-catalytic subunit	Muscle	No	No	No	Yes	1.969	-1.101	12.49	-1.15	0.034	NA	1.447	1.522	0.307	1.311
ENSBTAG00000019052	protein_coding	28	15818095	16073196	-1	ANK3	ankyrin 3, node of Ranvier (ankyrin G)	Muscle	No	No	No	Yes	9.579	-1.092	12.394	-1.161	10.983	1.143	1.302	1.93	7.133	-1.131
ENSBTAG00000017719	protein_coding	21	43132861	43630707	1	AKAP6	A kinase (PRKA) anchor protein 6	Muscle	No	Yes	No	No	0.686	1.703	12.305	-1.205	0.162	NA	0.575	2.142	1.037	-1.096
ENSBTAG00000001093	protein_coding	2	26619585	26636478	-1	KLHL23	kelch-like protein 23	Muscle	No	Yes	No	No	2.312	1.055	12.154	1.036	1.146	1.097	1.629	1.333	3.817	-1.06
ENSBTAG00000005247	protein_coding	8	77785287	77910313	-1	FRMD3	FERM domain-containing protein 3	Muscle	No	No	No	Yes	3.18	1.22	11.924	1.003	2.411	1.005	4.479	1.098	2.524	-1.459
ENSBTAG00000009151	protein_coding	10	54865902	54887753	1	PYGO1	pygopus family PHD finger 1	Muscle	No	Yes	No	No	4.138	-1.076	11.824	-1	1.574	1.006	2.724	1.015	2.754	-1.491
ENSBTAG00000030520	protein_coding	7	52290536	52293580	-1	PROB1	proline-rich basic protein 1	Muscle	No	Yes	No	No	1.775	-1.01	11.617	1.136	0.429	-1.375	0.638	1.528	1.053	-1.225
ENSBTAG00000039618	protein_coding	10	4872818	4904741	1	C10H11ORF46	Chromosome 11 open reading frame 46 ortholog; Uncharacterized protein	Muscle	Yes	No	No	No	0.274	2.377	11.069	1.772	0.082	NA	8.352	2.258	0.616	1.874
ENSBTAG00000046282	protein_coding	9	33941839	33947630	-1	VGLL2	vestigial-like family member 2	Muscle	No	Yes	No	No	0.107	NA	10.909	1.541	0.002	NA	0.062	NA	0.013	NA
ENSBTAG00000024492	protein_coding	16	52660395	52665705	-1		Uncharacterized protein	Muscle	No	Yes	No	No	0.33	1.247	10.71	1.094	0.089	NA	0.603	2.599	0.857	1.118
ENSBTAG00000002983	protein_coding	3	106993389	107008708	1	NT5C1A	5'-nucleotidase, cytosolic IA	Muscle	No	Yes	No	No	0.35	1.382	10.678	-1.105	0.011	NA	0.106	NA	0.067	NA
ENSBTAG00000005714	protein_coding	10	30361781	30367052	-1	ACTC1	actin, alpha, cardiac muscle 1	Muscle	No	Yes	No	No	0.035	NA	10.49	1.232	0.009	NA	0.055	NA	0.17	NA
ENSBTAG00000002216	protein_coding	15	35331401	35334046	-1	MYOD1	myogenic differentiation 1	Muscle	No	Yes	Yes	No	0.006	NA	10.481	1.311	0.006	NA	0.081	NA	0.003	NA
ENSBTAG00000046177	protein_coding	16	81604665	81641464	1	IGFN1	immunoglobulin-like and fibronectin type III domain containing 1	Muscle	No	Yes	No	No	0.022	NA	10.266	1.145	0.006	NA	0.072	NA	0.441	1.132
ENSBTAG00000039456	protein_coding	9	39398265	39398790	-1		Uncharacterized protein	Muscle	Yes	No	No	No	8.833	1.534	10.117	2.543	2.447	1.518	8.412	1.196	3.89	1.282
ENSBTAG00000014466	protein_coding	3	26158672	26185881	1	VTCN1	V-set domain containing T cell activation inhibitor 1	Muscle	No	Yes	No	No	0.531	1.199	9.913	1.348	0.028	NA	0.124	NA	0.605	-1.049
ENSBTAG00000010464	protein_coding	17	69431677	69478074	-1	MN1	meningioma (disrupted in balanced translocation) 1	Muscle	No	Yes	No	No	0.219	2.788	9.568	-1.003	0.388	1.121	0.252	2.09	0.256	1.002
ENSBTAG00000004048	protein_coding	5	112510411	112513883	1	MCHR1	melanin-concentrating hormone receptor 1	Muscle	No	Yes	No	No	0.529	1.271	9.454	-1.005	0.126	NA	0.383	2.846	0.249	1.256
ENSBTAG00000006121	protein_coding	18	62435402	62438857	1	SBK2	SH3 domain binding kinase family, member 2	Muscle	No	Yes	No	No	0.638	1.005	9.44	-1.189	0.02	NA	0.052	NA	0.021	NA
ENSBTAG00000016125	protein_coding	18	56038883	56041594	-1	KCNA7	potassium channel, voltage gated shaker related subfamily A, member 7	Muscle	No	Yes	No	No	0.009	NA	8.987	1.23	0.007	NA	0.099	NA	0.007	NA
ENSBTAG00000006894	protein_coding	19	19758764	19956549	-1	NOS2	nitric oxide synthase, inducible	Muscle	Yes	No	No	No	5.567	-2.009	8.617	-1.355	1.148	-1.084	2.193	-1.151	2.748	-1.507
ENSBTAG00000011808	protein_coding	2	6213566	6220196	1	MSTN	Growth/differentiation factor 8	Muscle	No	Yes	No	No	0.045	NA	8.433	-1.217	0.006	NA	0.152	NA	0.018	NA
ENSBTAG00000011617	protein_coding	18	55803984	55809104	-1	MAMSTR	MEF2 activating motif and SAP domain containing transcriptional regulator	Muscle	No	Yes	No	No	0.273	1.389	7.975	1.032	0.478	-1.086	1.57	1.571	0.937	1.227
ENSBTAG00000046838	protein_coding	X	115892940	116081425	1		Uncharacterized protein	Muscle	No	Yes	No	No	1.435	1.076	7.877	-1.407	0.13	NA	0.356	1.464	0.871	-1.351
ENSBTAG00000006024	protein_coding	21	34903758	34906887	-1	ISLR	immunoglobulin superfamily containing leucine-rich repeat	Muscle	Yes	No	No	No	5.139	1.671	7.736	1.461	0.101	NA	7.732	-1.018	3.067	1.364
ENSBTAG00000024826	protein_coding	6	81511554	81653990	-1	TECRL	trans-2,3-enoyl-CoA reductase-like	Muscle	No	Yes	No	No	0.241	1.017	7.651	1.406	0.134	NA	0.108	NA	0.148	NA
ENSBTAG00000014340	protein_coding	5	20995380	21002991	-1	KERA	keratocan	Muscle	No	Yes	No	No	0.436	2.726	7.531	-1.522	0.006	NA	0.129	NA	1.658	-1.163
ENSBTAG00000021531	protein_coding	21	8278718	8292031	-1	PGPEP1L	pyroglutamyl-peptidase I-like	Muscle	No	Yes	No	No	0.704	-1.214	7.504	-1.072	0.097	NA	0.212	1.734	0.385	-1.007
ENSBTAG00000000053	protein_coding	9	15140841	15249645	-1	FILIP1	filamin A interacting protein 1	Muscle	No	Yes	No	No	1.625	1.123	7.405	-1.193	0.467	1.073	2.495	1.229	2.144	-1.038
ENSBTAG00000000570	protein_coding	28	13562993	13615888	1	RET	proto-oncogene tyrosine-protein kinase receptor Ret precursor	Muscle	No	Yes	No	No	1.166	-1.652	7.399	-1.022	0.038	NA	1.128	-1.781	1.831	-1.175
ENSBTAG00000024508	protein_coding	16	52086276	52086936	-1	CALML6	calmodulin-like 6	Muscle	No	Yes	No	No	0.105	NA	7.365	-1.139	0.107	NA	1.16	-1.052	1.164	1.042
ENSBTAG00000007325	protein_coding	25	994572	996276	1	TPSB1	TPSB1 protein; Tryptase alpha/beta 1; Uncharacterized protein	Muscle	Yes	No	No	No	1.433	8.465	7.205	2.036	0.452	-1.111	2.897	-1.004	3.46	1.1
ENSBTAG00000000731	protein_coding	19	36536565	36542420	-1	WFIKKN2	WAP, follistatin/kazal, immunoglobulin, kunitz and netrin domain containing 2	Muscle	No	Yes	No	No	0.047	NA	6.954	-1.417	0.01	NA	0.15	NA	0.474	-1.236
ENSBTAG00000002319	protein_coding	11	100603004	100777880	1	HMCN2	hemicentin 2	Muscle	No	Yes	No	No	0.09	NA	6.418	1.198	0.224	1.081	1	-1.785	1.385	1.168
ENSBTAG00000021407	protein_coding	25	2578661	2583865	1	CASP16P	caspase 16, pseudogene	Muscle	Yes	No	No	No	0.078	NA	6.213	1.189	3.715	5.492	0.152	NA	5.867	1.058
ENSBTAG00000046046	protein_coding	24	40563771	40566586	1	LRRC30	leucine rich repeat containing 30	Muscle	No	Yes	No	No	0.018	NA	6.203	1.124	0.003	NA	0.061	NA	0.005	NA
ENSBTAG00000023891	protein_coding	26	31465604	31678528	1	RBM20	RNA binding motif protein 20	Muscle	No	Yes	No	No	0.17	NA	6.138	1.083	0.294	-1.009	0.274	1.889	0.586	-1.422
ENSBTAG00000015702	protein_coding	26	22745904	22757812	-1	PITX3	paired-like homeodomain 3	Muscle	No	Yes	No	No	0.065	NA	6.045	-1.141	0.023	NA	0.146	NA	0.021	NA
ENSBTAG00000001858	processed_pseudogene	5	70910366	70911285	1			Muscle	Yes	No	No	No	1.857	-1.97	6.014	-1.701	0.9	-1.396	5.992	-2.854	2.55	-2.123
ENSBTAG00000026796	protein_coding	15	52287689	52290947	1		NAD(P)(+)--arginine ADP-ribosyltransferase	Muscle	No	Yes	No	No	0.381	2.77	5.939	1.262	0.034	NA	0.086	NA	1.574	1.483
ENSBTAG00000005604	protein_coding	1	65002248	65014687	-1	POPDC2	popeye domain containing 2	Muscle	No	Yes	No	No	0.042	NA	5.892	-1.112	0.038	NA	0.088	NA	1.031	1.046
ENSBTAG00000000961	protein_coding	13	75365123	75367907	-1	NEURL2	neuralized E3 ubiquitin protein ligase 2	Muscle	No	Yes	No	No	1.055	-1.134	5.621	-1.006	0.5	1.177	0.804	1.782	0.934	-1.098
ENSBTAG00000027425	protein_coding	3	6560555	6569286	1	C1orf110	chromosome 1 open reading frame 110	Muscle	No	Yes	No	No	1.611	2.219	5.616	-1.214	0.049	NA	0.179	NA	1.605	-1.109
ENSBTAG00000023648	protein_coding	15	52255760	52259540	1		NAD(P)(+)--arginine ADP-ribosyltransferase	Muscle	No	Yes	No	No	0.58	4.335	5.516	1.328	0.095	NA	0.191	NA	1.319	-1.348
ENSBTAG00000047196	protein_coding	18	50611276	50611827	1		Uncharacterized protein	Muscle	No	Yes	No	No	3.051	1.16	5.426	1.462	2.174	-1.075	2.834	1.208	3.345	1.471
ENSBTAG00000047613	protein_coding	6	119387684	119418513	1	HTRA3	HtrA serine peptidase 3	Muscle	Yes	No	No	No	0.26	2.006	5.375	1.431	0.068	NA	3.57	1.17	1.979	1.633
ENSBTAG00000038630	protein_coding	X	128884989	128886938	1	KLHL34	kelch-like family member 34	Muscle	No	Yes	No	No	0.111	NA	5.239	1.01	0.002	NA	0.035	NA	0.007	NA
ENSBTAG00000024980	protein_coding	11	19179548	19302492	1	VIT	vitrin	Muscle	No	No	No	Yes	0.494	1.253	4.711	1.307	0.073	NA	1.654	1.099	0.371	1.148
ENSBTAG00000047326	protein_coding	X	89702603	89709755	1	EDA2R	ectodysplasin A2 receptor	Muscle	No	Yes	No	No	0.163	NA	4.654	-1.059	0.01	NA	0.046	NA	0.027	NA
ENSBTAG00000034662	processed_pseudogene	9	18473883	18475244	1			Muscle	Yes	No	No	No	0.945	9.043	4.452	19.677	1.187	2.7	1.82	13.101	1.456	20.031
ENSBTAG00000039356	protein_coding	13	46492045	46502978	1		Uncharacterized protein	Muscle	Yes	No	No	No	0.104	NA	4.406	-2.161	0.55	-1.293	0.126	NA	3.602	1.042
ENSBTAG00000014751	protein_coding	1	121863151	121867967	-1	ZIC1	Zic family member 1	Muscle	No	Yes	No	No	0.145	NA	4.04	1.208	0	NA	0.049	NA	0.003	NA
ENSBTAG00000004838	protein_coding	18	23309540	23312757	1	IRX5	iroquois homeobox 5	Muscle	No	Yes	No	No	0.143	NA	3.233	-1.095	0.004	NA	0.344	1.128	0.017	NA
ENSBTAG00000031913	processed_pseudogene	23	27614103	27615194	1			Muscle	Yes	No	No	No	0.713	7.952	3.182	15.801	0.892	2.143	1.518	4.178	2.5	2.606
ENSBTAG00000034005	protein_coding	22	16494276	16502686	1	ZNF35	zinc finger protein 35	Muscle	No	No	Yes	No	1.933	1.081	2.551	-1.021	1.655	1.063	2.395	1.033	1.672	-1.15
ENSBTAG00000020754	protein_coding	18	51373917	51378873	-1	ZNF526	zinc finger protein 526	Muscle	No	No	No	Yes	1.906	1.07	2.526	1.081	1.054	-1.146	2.284	1.147	1.819	1.173
ENSBTAG00000023823	protein_coding	11	98339924	98340241	-1	CYCS	Cytochrome c	Muscle	No	Yes	No	No	0.023	NA	2.514	-1.003	0.523	-1.041	0.675	-1.003	0.8	1.2
ENSBTAG00000026637	protein_coding	9	41263086	41332371	-1		Uncharacterized protein	Muscle	Yes	No	No	No	0.39	1.037	2.497	-3.772	0.253	1.265	0.57	1.138	0.468	-1.428
ENSBTAG00000020159	protein_coding	2	122975078	122980139	1	NKAIN1	Na+/K+ transporting ATPase interacting 1	Muscle	No	Yes	No	No	1.438	1.039	2.219	1.013	0.01	NA	0.283	1.424	1.254	-1.093
ENSBTAG00000045717	protein_coding	28	19004887	19005699	1	ADO	2-aminoethanethiol (cysteamine) dioxygenase	Muscle	No	Yes	No	No	1.741	-1.055	2.155	-1.029	0.846	-1.677	1.461	1.039	2.015	1.01
ENSBTAG00000026972	protein_coding	5	10339425	10342660	1	MYF5	myogenic factor 5	Muscle	No	No	Yes	No	0.006	NA	2.052	1.225	0.029	NA	0.033	NA	0.003	NA
ENSBTAG00000045943	protein_coding	2	120988439	120993968	1	CHRNG	cholinergic receptor, nicotinic, gamma (muscle)	Muscle	Yes	No	No	No	0.006	NA	1.85	-2.332	0.007	NA	0.025	NA	0.004	NA
ENSBTAG00000012083	protein_coding	18	22692066	22694550	-1	IRX3	iroquois homeobox 3	Muscle	No	No	Yes	No	0.375	-1.066	1.547	-1.036	0.116	NA	1.53	1.221	0.046	NA
ENSBTAG00000019623	protein_coding	28	40732502	40966186	-1	GRID1	glutamate receptor, ionotropic, delta 1	Muscle	Yes	No	No	No	0.331	1.311	1.363	1.458	0.865	1.518	0.995	1.479	0.234	1.598
ENSBTAG00000001627	protein_coding	2	59143225	59144149	1		Uncharacterized protein	Muscle	No	No	No	Yes	0.656	1.07	1.335	1.005	0.879	1.026	0.82	-1.349	0.854	-1.158
ENSBTAG00000012285	protein_coding	10	88763705	88818475	1	ESRRB	estrogen-related receptor beta	Muscle	No	No	Yes	No	0.207	-1.289	1.262	1.236	0.09	NA	0.04	NA	0.049	NA
ENSBTAG00000012319	protein_coding	X	62455885	62457281	-1	KCNE5	potassium channel, voltage gated subfamily E regulatory beta subunit 5	Muscle	No	No	No	Yes	0.7	3.306	1.163	1.073	0.013	NA	0.034	NA	0.469	1.349
ENSBTAG00000017663	protein_coding	19	42565344	42567655	1	GAST	gastrin	Muscle	No	No	No	Yes	0.067	NA	0.628	-1.133	0.022	NA	0.147	NA	0.47	-2.934
ENSBTAG00000016688	processed_pseudogene	X	66722399	66723397	-1			Muscle	No	No	No	Yes	0.036	NA	0.561	1.357	0.029	NA	0.047	NA	0.066	NA
ENSBTAG00000011010	protein_coding	13	47444352	47449390	1	PRND	prion protein 2 (dublet)	Muscle	No	No	No	Yes	0.016	NA	0.459	-1.021	0.006	NA	0.369	-1.138	0.061	NA
ENSBTAG00000021059	protein_coding	X	50951671	50973156	-1	TNMD	tenomodulin	Muscle	No	No	No	Yes	0.185	NA	0.355	-1.281	0.035	NA	0.102	NA	0.053	NA
ENSBTAG00000006722	protein_coding	X	79946794	79954814	-1	FGF16	fibroblast growth factor 16	Muscle	No	No	No	Yes	0.172	NA	0.286	1.422	0.002	NA	0.205	-1.106	0.012	NA
ENSBTAG00000030274	protein_coding	7	81396101	81396804	1	CMC2	COX assembly mitochondrial protein 2 homolog	Muscle	No	No	No	Yes	0.033	NA	0.208	-1.215	0.036	NA	0.111	NA	0.095	NA
ENSBTAG00000026025	protein_coding	X	79200030	79261417	1		Uncharacterized protein	Muscle	No	No	No	Yes	0.066	NA	0.204	-1.007	0.029	NA	0.063	NA	0.055	NA
ENSBTAG00000017121	protein_coding	6	90232762	90251126	1	ALB	albumin	Liver	Yes	No	No	No	90.079	10.323	18.676	-1.057	34435.4	-1.1	39.099	1.241	129.53	15.171
ENSBTAG00000006745	protein_coding	17	2823021	2830960	1	FGG	fibrinogen gamma chain	Liver	Yes	Yes	No	No	13.939	9.088	3.703	-1.222	6465.66	-1.005	9.715	-1.08	32.961	14.99
ENSBTAG00000007273	protein_coding	1	136683311	136722309	-1	TF	transferrin	Liver	Yes	Yes	No	No	25.177	5.341	4.704	-1.136	6287.16	-1.007	27.9	1.306	31.109	13.047
ENSBTAG00000022120	protein_coding	17	2875550	2884552	-1	FGB	fibrinogen beta chain	Liver	Yes	Yes	No	No	12.234	7.282	3.896	-1.129	5436.69	1.044	6.69	1.085	28.193	15.284
ENSBTAG00000001638	protein_coding	17	2842939	2849702	1	FGA	fibrinogen alpha chain	Liver	Yes	Yes	No	No	11.288	9.293	2.966	-1.162	5289.82	1.062	5.866	-1.052	27.555	17.063
ENSBTAG00000009212	protein_coding	3	8301476	8302729	1	APOA2	apolipoprotein A-II	Liver	Yes	Yes	No	No	13.014	12.233	2.878	-1.114	5080.11	-1.075	7.868	-1.353	32.057	23.222
ENSBTAG00000015676	protein_coding	8	105006306	105018465	-1	AMBP	alpha-1-microglobulin/bikunin precursor	Liver	Yes	Yes	No	No	12.509	11.454	3.125	-1.091	4789.13	1.002	6.884	-1.176	21.245	12.058
ENSBTAG00000010991	protein_coding	24	25854675	25863535	-1	TTR	transthyretin	Liver	Yes	Yes	No	No	45.527	3.831	4.452	-1.432	4531.75	-1.23	9.135	-1.038	39.87	2.711
ENSBTAG00000017294	protein_coding	8	105216969	105220438	1	AGP	Alpha-1-acid glycoprotein	Liver	No	Yes	No	No	13.632	12.74	2.46	-1.213	3966.47	-1.076	6.477	-1.331	29.868	21.844
ENSBTAG00000030297	protein_coding	7	70213686	70224203	1	MGC137099	Hepatitis A virus cellular receptor 1 N-terminal domain containing protein; Uncharacterized protein	Liver	No	Yes	No	No	8.987	8.472	2.499	-1.114	3965.45	-1.007	4.44	1.183	23.434	1.63
ENSBTAG00000017280	protein_coding	7	18989689	19025591	1	C3	complement component 3	Liver	Yes	No	No	No	22.937	2.62	11.061	-1.953	3542.68	1.039	21.635	2.534	535.858	1.573
ENSBTAG00000013718	protein_coding	6	88695940	88739180	-1	GC	group-specific component (vitamin D binding protein)	Liver	Yes	Yes	Yes	No	7.493	10.44	1.654	-1.037	3063.38	-1.126	3.548	1.273	13.76	14.978
ENSBTAG00000003564	protein_coding	15	47226087	47235666	1	HPX	hemopexin	Liver	Yes	Yes	No	No	4.234	6.09	1.61	-1.195	3014.21	1.04	3.027	-1.071	16.996	21.057
ENSBTAG00000001915	protein_coding	19	63230261	63243064	-1	APOH	apolipoprotein H (beta-2-glycoprotein I)	Liver	Yes	Yes	No	No	6.999	9.675	1.711	-1.188	2828.89	-1.013	4.112	1.045	23.039	4.794
ENSBTAG00000000522	protein_coding	1	81202132	81209114	-1	AHSG	Alpha-2-HS-glycoprotein	Liver	Yes	Yes	No	No	6.504	9.214	1.351	-1.036	2359.64	-1.472	2.928	-1.08	10.997	16.8
ENSBTAG00000026666	protein_coding	5	72077086	72082472	-1	MGC137014	Protein HP-20 homolog	Liver	No	Yes	No	No	6.721	8.661	1.344	-1.162	2246.56	-1.057	3.815	-1.317	10.793	15.929
ENSBTAG00000018843	protein_coding	21	59578528	59587897	-1	SERPINA1	serpin peptidase inhibitor, clade A (alpha-1 antiproteinase, antitrypsin), member 1	Liver	Yes	Yes	No	No	20.945	3.329	1.35	-1.153	2244.66	-1.081	3.416	-1.158	13.349	9.321
ENSBTAG00000016151	protein_coding	19	20413683	20416614	-1	VTN	vitronectin	Liver	Yes	Yes	No	No	5.672	10.463	1.31	-1.255	2198.83	-1.018	3.152	-1.263	10.655	14.399
ENSBTAG00000030683	protein_coding	5	72049628	72052680	1		Protein HP-25 homolog 1	Liver	Yes	Yes	No	No	6.135	11.742	1.219	-1.243	2175.09	-1.014	3.056	-1.235	10.979	17.848
ENSBTAG00000018365	protein_coding	26	50550575	50561259	-1	CYP2E1	cytochrome P450, family 2, subfamily E, polypeptide 1	Liver	Yes	Yes	No	No	5.555	11.058	1.079	-1.103	2010.22	1.066	2.443	1.127	7.972	12.426
ENSBTAG00000022395	protein_coding	29	26693329	26696498	-1		Serum amyloid A protein	Liver	Yes	Yes	No	No	2.708	5.144	1.088	-1.387	1846.1	1.503	2.931	-1.136	9.834	12.982
ENSBTAG00000046540	protein_coding	21	59822520	59830426	1	SERPINA3-1	Serpin A3-1	Liver	Yes	Yes	No	No	4.41	10.024	1.001	-1.143	1826.71	-1.021	2.529	-1.205	11.137	19.732
ENSBTAG00000002030	protein_coding	3	114309328	114336917	1	SPP2	secreted phosphoprotein 2, 24kDa	Liver	Yes	Yes	No	No	4.286	9.403	4.156	1.19	1563.64	1.019	4.173	-1.087	6.341	10.291
ENSBTAG00000026917	protein_coding	21	60956931	60964952	1		Serpin A3-7	Liver	Yes	Yes	No	No	3.371	9.777	0.771	-1.165	1545.66	1.051	1.873	-1.209	9.843	22.46
ENSBTAG00000019612	protein_coding	10	26423874	26445617	-1	RNASE4	ribonuclease, RNase A family, 4	Liver	Yes	No	No	No	26.623	3.402	48.716	1.062	1536.35	1.009	130.701	1.089	100.656	1.556
ENSBTAG00000022394	protein_coding	29	26711467	26714908	1	SAA1	Serum amyloid A protein Amyloid protein A	Liver	Yes	Yes	No	No	2.395	5.803	0.814	-1.509	1437.44	1.626	1.923	1.025	9.89	16.439
ENSBTAG00000007043	protein_coding	21	60956931	60986261	1		Uncharacterized protein	Liver	Yes	Yes	No	No	2.622	5.695	0.789	-1.208	1375.53	1.191	1.47	1.105	7.379	13.468
ENSBTAG00000004362	protein_coding	16	56723665	56734280	-1	SERPINC1	serpin peptidase inhibitor, clade C (antithrombin), member 1	Liver	Yes	Yes	No	No	5.422	3.416	0.984	-1.225	1326.68	1.051	2.549	1.045	10.086	3.815
ENSBTAG00000016177	protein_coding	27	18454362	18472436	1	FGL1	fibrinogen-like 1	Liver	Yes	No	No	No	6.241	2.71	6.787	-1.169	1248.59	1.13	92.501	-1.018	9.471	4.394
ENSBTAG00000034501	protein_coding	6	16765034	16815352	1	CFI	complement factor I	Liver	Yes	No	No	No	9.143	4.993	4.646	-3.189	1132.05	1.071	9.306	2.634	279.392	1.541
ENSBTAG00000048094	protein_coding	21	61687616	61694371	1		Uncharacterized protein	Liver	Yes	Yes	No	No	0.706	1.789	0.602	-1.976	1119.42	4.029	1.025	1.694	8.162	22.15
ENSBTAG00000034189	protein_coding	6	26656288	26672428	1		Uncharacterized protein	Liver	No	Yes	No	No	2.776	8.112	0.87	-1.893	1105.55	-1.035	1.732	1.843	24.793	-2.232
ENSBTAG00000022571	protein_coding	13	43909081	43917999	1		Uncharacterized protein	Liver	Yes	Yes	No	No	2.641	8.218	1.108	-1.063	1087.37	-1.054	1.635	1.401	6.398	4.204
ENSBTAG00000018556	protein_coding	5	72057131	72062477	1	MGC137211	Protein HP-25 homolog 2	Liver	Yes	Yes	No	No	2.475	8.988	0.656	-1.172	1058.16	1.046	1.346	-1.097	3.413	10.71
ENSBTAG00000001271	protein_coding	9	98016582	98064203	-1	PLG	PLG protein; Plasminogen	Liver	Yes	Yes	No	No	2.224	8.63	0.59	-1.144	1029.02	1.115	1.634	1.053	4.807	12.704
ENSBTAG00000004175	protein_coding	17	55707870	55719927	1	HPD	4-hydroxyphenylpyruvate dioxygenase	Liver	Yes	Yes	No	No	2.472	8.94	1.896	1.138	993.067	1.158	4.731	1.036	3.799	5.486
ENSBTAG00000006354	protein_coding	18	39173135	39179293	-1	HP	Haptoglobin	Liver	Yes	No	No	No	9.722	3.686	1.993	-3.564	942.701	1.502	30.392	22.391	89.807	2.786
ENSBTAG00000016149	protein_coding	20	35092195	35158959	1	C9	complement component 9	Liver	Yes	No	No	No	2.302	8.408	1.008	-2.739	927.049	1.084	1.834	2.626	75.792	1.691
ENSBTAG00000005122	protein_coding	1	81097435	81121112	-1	KNG1	kininogen 1	Liver	No	Yes	No	No	2.019	9.193	0.525	-1.125	909.505	-1.063	1.079	1.098	9.479	2.388
ENSBTAG00000008612	protein_coding	5	103737161	103747996	1	C1R	complement component 1, r subcomponent precursor	Liver	Yes	No	No	No	17.771	1.624	46.831	1.221	902.378	1.115	63.713	1.373	60.01	1.29
ENSBTAG00000012794	protein_coding	5	66950501	67040705	-1	PAH	phenylalanine hydroxylase	Liver	Yes	Yes	No	No	12.348	2.303	0.53	-1.227	885.334	1.018	1.444	1.288	4.108	5.323
ENSBTAG00000004840	protein_coding	5	103768066	103779250	-1	C1S	complement component 1, s subcomponent	Liver	Yes	No	No	No	27.547	1.556	44.656	1.247	882.365	1.099	60.21	1.421	68.135	1.296
ENSBTAG00000007843	protein_coding	22	48655027	48669271	-1	ITIH1	inter-alpha-trypsin inhibitor heavy chain 1	Liver	No	Yes	No	No	2.845	9.471	0.565	-1.218	824.058	-1.224	2.981	-1.167	3.661	11.483
ENSBTAG00000005450	protein_coding	25	37189786	37242576	-1	CYP3A5	Cytochrome P450, family 3, subfamily A, polypeptide 5; Uncharacterized protein	Liver	No	No	No	Yes	1.372	5.333	0.652	-1.756	801.052	1.276	3.119	-1.05	36.565	-1.17
ENSBTAG00000023939	protein_coding	26	20885731	20913649	-1		Uncharacterized protein	Liver	Yes	Yes	No	No	2.064	7.63	0.675	-1.204	778.97	1.101	1.048	1.124	2.858	6.966
ENSBTAG00000001247	protein_coding	7	48987178	48998964	-1	LECT2	leukocyte cell-derived chemotaxin 2	Liver	Yes	Yes	No	No	3.996	2.772	0.506	-1.357	765.718	1.079	1.412	-1.142	4.489	7.557
ENSBTAG00000000085	protein_coding	21	34314501	34321201	-1	CYP1A2	cytochrome P450, family 1, subfamily A, polypeptide 2	Liver	No	Yes	No	No	3.897	2.654	2.234	-1.013	757.213	-1.064	2.517	1.073	4.28	3.325
ENSBTAG00000015654	protein_coding	4	12389567	12423459	-1	PON1	paraoxonase 1	Liver	Yes	Yes	No	No	2.702	5.083	0.856	-1.458	729.065	1.028	1.005	1.092	2.906	6.682
ENSBTAG00000007148	protein_coding	15	77530565	77544935	1	F2	coagulation factor II (thrombin)	Liver	Yes	Yes	No	No	3.592	2.145	1.259	1.088	726.539	-1.01	1.785	-1.02	3.858	5.829
ENSBTAG00000047815	protein_coding	18	50417677	50424483	-1		Uncharacterized protein	Liver	Yes	Yes	No	No	2.737	3.782	0.386	-1.007	725.734	1.145	1.09	1.013	2.2	12.811
ENSBTAG00000011021	protein_coding	18	24031967	24058134	1	CES1	carboxylesterase 1 precursor	Liver	Yes	Yes	No	No	1.519	7.329	0.422	-1.187	720.244	1.207	1.034	-1.073	2.782	5.759
ENSBTAG00000007850	protein_coding	22	48615397	48630387	1	ITIH4	inter-alpha-trypsin inhibitor heavy chain family, member 4	Liver	Yes	No	No	No	3.184	3.164	11.945	-1.151	696.07	1.012	5.907	1.259	15.83	3.512
ENSBTAG00000014075	protein_coding	13	16217717	16250004	-1	ITIH2	inter-alpha-trypsin inhibitor heavy chain 2	Liver	Yes	Yes	No	No	2.243	3.843	0.443	-1.075	672.13	1.031	0.887	1.018	3.093	15.859
ENSBTAG00000000258	protein_coding	3	86490283	86519705	1		Uncharacterized protein	Liver	No	Yes	No	No	4.464	1.815	1.113	-1.117	662.232	1.22	2.309	1.187	10.198	1.452
ENSBTAG00000019616	protein_coding	3	10245766	10246803	-1	APCS	amyloid P component, serum	Liver	No	Yes	No	No	2.075	15.12	0.384	-1.098	660.009	-1.605	1.106	-1.144	3.826	20.891
ENSBTAG00000001265	protein_coding	1	81127291	81135756	-1	HRG	histidine-rich glycoprotein	Liver	Yes	Yes	No	No	1.856	13.969	0.382	-1.281	646.198	1.059	0.819	1.209	1.749	4.546
ENSBTAG00000037533	protein_coding	23	27175689	27196793	-1	C4A	Bos taurus complement component 4A (C4A), mRNA.	Liver	Yes	No	No	No	14.453	2.166	21.757	1.147	642.401	1.067	35.459	1.744	51.669	1.477
ENSBTAG00000034139	protein_coding	6	26853175	26885435	1	ADH4	alcohol dehydrogenase 4 (class II), pi polypeptide	Liver	No	Yes	No	No	1.473	9.965	0.403	-1.337	620.059	1.053	0.653	1.486	4.462	1.963
ENSBTAG00000047040	protein_coding	21	60927758	60935160	1	SERPINA3-6	serpin A3-6 precursor	Liver	Yes	Yes	No	No	0.986	6.355	0.345	-1.274	612.321	1.306	0.751	1.093	4.421	17.743
ENSBTAG00000006991	protein_coding	6	26786780	26802348	1	ADH6	alcohol dehydrogenase 6 (class V)	Liver	No	Yes	No	No	4.452	1.212	0.364	-1.223	592.532	1.025	3.142	1.012	5.341	3.469
ENSBTAG00000034106	protein_coding	22	15574312	15577582	-1	CYP8B1	cytochrome P450, family 8, subfamily B, polypeptide 1	Liver	Yes	Yes	No	No	2.354	3.479	0.469	-1.064	563.857	1.099	1.136	1.049	2.945	3.255
ENSBTAG00000030882	protein_coding	18	53270706	53284300	1		estradiol 17-beta-dehydrogenase 12-like	Liver	No	Yes	No	No	2.18	2.321	0.547	-1.202	552.738	1.079	2.963	1.672	2.939	2.457
ENSBTAG00000006536	protein_coding	28	35591906	35602846	1	CGN1	Conglutinin	Liver	No	Yes	No	No	1.076	8.945	0.269	1.065	520.749	-1.784	0.603	-1.201	3.684	36.249
ENSBTAG00000020597	protein_coding	16	39505828	39532677	1	FMO3	flavin containing monooxygenase 3	Liver	No	Yes	No	No	1.609	5.134	0.913	-2.027	502.895	1.041	3.63	1.328	2.382	2.577
ENSBTAG00000013907	protein_coding	3	10100406	10104524	1	CRP	C-reactive protein, pentraxin-related	Liver	Yes	Yes	No	No	1.146	8.684	0.265	-1.034	479.101	1.176	0.569	1.267	1.757	14.082
ENSBTAG00000020558	protein_coding	18	53057717	53059957	1	APOC2	Apolipoprotein C-II Proapolipoprotein C-II	Liver	No	Yes	No	No	1	8.984	0.275	-1.005	477.363	1.031	0.969	1.687	13.684	-1.933
ENSBTAG00000021408	protein_coding	16	39666877	39706037	1	FMO1	flavin containing monooxygenase 1	Liver	Yes	Yes	No	No	1.084	3.216	0.283	-1.292	475.674	1.208	0.584	1.742	1.197	7.449
ENSBTAG00000015895	protein_coding	1	65942080	65984708	-1	HGD	homogentisate 1,2-dioxygenase	Liver	Yes	Yes	No	No	1.515	6.628	0.317	1.047	467.064	1.178	1.26	1.189	2.302	6.899
ENSBTAG00000003774	protein_coding	3	89797014	89869019	-1	C8A	complement component 8, alpha polypeptide	Liver	No	Yes	No	No	1.006	6.453	0.3	-1.053	464.86	1.072	0.609	-1.061	2.351	9.685
ENSBTAG00000001041	protein_coding	19	43555808	43559784	1		Primary amine oxidase, liver isozyme	Liver	No	Yes	No	No	1.246	10.989	0.407	-1.113	454.407	1.047	1.481	-1.209	1.964	9.841
ENSBTAG00000031647	protein_coding	7	20812034	20814992	1	LRG1	leucine-rich alpha-2-glycoprotein 1	Liver	No	Yes	No	No	1.153	6.937	0.495	-2.081	443.925	1.142	1.175	1.181	7.885	1.012
ENSBTAG00000040409	protein_coding	16	5847772	5876373	-1		uncharacterized protein LOC790886 precursor	Liver	Yes	No	No	No	0.272	5.563	0.219	-1.443	442.567	-3.646	0.431	1.546	36.296	1.121
ENSBTAG00000020556	protein_coding	18	53054657	53057035	1	APOC4	apolipoprotein C-IV	Liver	No	Yes	No	No	1.455	11.163	0.233	1.408	439.706	-1.054	0.814	-1.286	1.892	11.062
ENSBTAG00000011720	protein_coding	5	57004646	57026537	-1	HSD17B6	hydroxysteroid (17-beta) dehydrogenase 6	Liver	No	Yes	No	No	3.064	1.913	0.815	-1.192	429.158	1.135	1.158	1.001	2.821	4.126
ENSBTAG00000000259	protein_coding	3	32183907	32203685	-1	CHIA	chitinase, acidic	Liver	No	Yes	No	No	0.865	7.005	0.245	-1.028	409.686	-1.022	0.494	1.379	2.023	7.415
ENSBTAG00000015086	protein_coding	16	75463612	75508770	-1	HSD11B1	hydroxysteroid (11-beta) dehydrogenase 1	Liver	Yes	No	No	No	14.521	1.194	3.986	1.322	396.829	1.067	2.833	1.301	7.154	1.622
ENSBTAG00000007073	protein_coding	12	16184646	16242341	-1	CPB2	carboxypeptidase B2 (plasma)	Liver	No	Yes	No	No	1.117	5.658	0.343	1.081	377.91	-1.054	0.571	1.04	1.93	8.19
ENSBTAG00000013973	protein_coding	17	74224243	74230708	1	SERPIND1	serpin peptidase inhibitor, clade D (heparin cofactor), member 1	Liver	No	Yes	No	No	0.502	5.747	0.092	NA	376.699	-1.244	0.205	-1.126	1.074	18.435
ENSBTAG00000017779	protein_coding	X	96267144	96269467	-1	HSD17B10	hydroxysteroid (17-beta) dehydrogenase 10	Liver	No	No	No	Yes	31.165	1.137	48.139	-1.046	376.528	-1.074	161.071	-1.184	74.192	1.163
ENSBTAG00000020404	protein_coding	1	147582685	147598147	-1	FTCD	formimidoyltransferase-cyclodeaminase	Liver	No	Yes	No	No	0.705	8.719	0.225	-1.25	376.252	1.006	0.939	1.672	0.954	8.042
ENSBTAG00000008611	protein_coding	19	41326678	41338255	1	IGFBP4	insulin-like growth factor binding protein 4	Liver	Yes	No	No	No	7.306	1.543	14.383	-1.036	373.577	1.073	48.852	1.407	66.291	1.511
ENSBTAG00000022329	protein_coding	5	89323086	89391585	-1		Solute carrier organic anion transporter family member	Liver	No	Yes	No	No	1.233	3.713	0.293	-1.39	372.277	1.06	0.714	-1.23	1.998	3.921
ENSBTAG00000020859	protein_coding	19	23403657	23411269	1	SERPINF2	serpin peptidase inhibitor, clade F (alpha-2 antiplasmin, pigment epithelium derived factor), member 2	Liver	No	Yes	No	No	1.099	7.141	0.277	-1.003	370.345	-1	0.618	1.121	4.45	2.932
ENSBTAG00000014220	protein_coding	4	40457450	40560780	-1		Uncharacterized protein	Liver	Yes	Yes	No	No	1.473	3.119	0.376	1.098	363.346	1.05	1.528	1.001	2.565	3.912
ENSBTAG00000003775	protein_coding	3	89742861	89786323	1	C8B	complement component 8, beta polypeptide	Liver	No	Yes	No	No	1.098	5.572	0.426	1.065	354.635	-1.03	0.872	1.173	1.985	3.697
ENSBTAG00000019423	protein_coding	25	18277525	18326152	1	ACSM2A	ACSM2A protein; Uncharacterized protein	Liver	Yes	Yes	No	No	0.702	4.946	0.273	-1.092	353.903	1.22	2.049	3.202	1.117	8.19
ENSBTAG00000039647	protein_coding	6	86400287	86439022	-1	MGC152010	UDP-glucuronosyltransferase	Liver	No	Yes	No	No	0.825	7.179	0.196	NA	335.534	1.073	0.364	1.421	6.528	1.584
ENSBTAG00000032350	protein_coding	6	86034662	86055504	-1		UDP-glucuronosyltransferase	Liver	No	Yes	No	No	0.627	6.54	0.194	NA	331.665	1.174	0.418	1.867	1.923	5.231
ENSBTAG00000021887	protein_coding	14	62328132	62418497	1	DPYS	dihydropyrimidinase	Liver	Yes	Yes	No	No	0.792	9.614	0.181	NA	325.938	1.054	0.793	1.776	1.232	12.654
ENSBTAG00000011062	protein_coding	17	44377634	44394268	-1	TDO2	tryptophan 2,3-dioxygenase	Liver	No	Yes	No	No	0.961	4.399	0.233	-2.101	323.329	1.082	0.415	1.262	4.239	-1.014
ENSBTAG00000038067	protein_coding	18	24106722	24108521	-1	MT1A	Metallothionein-1A	Liver	Yes	No	No	No	12.325	2.259	2.876	-1.898	322.172	-2.262	5.778	2.577	117.945	-2.437
ENSBTAG00000039643	protein_coding	13	43789469	43801042	1		Uncharacterized protein	Liver	No	Yes	No	No	0.921	3.146	0.509	-1.285	316.862	1.041	0.547	2.053	6.778	1.242
ENSBTAG00000007049	protein_coding	26	6344781	6348912	1	MBL2	mannose-binding lectin (protein C) 2, soluble	Liver	No	Yes	No	No	0.84	9.294	0.157	NA	316.064	1.165	0.362	1.173	1.221	14.128
ENSBTAG00000004384	protein_coding	5	57303355	57318372	1	APOF	apolipoprotein F	Liver	No	Yes	No	No	0.667	6.881	0.153	NA	311.812	1.137	0.408	1.201	1.121	12.445
ENSBTAG00000040337	protein_coding	6	86108938	86128434	-1		UDP-glucuronosyltransferase	Liver	No	Yes	No	No	0.766	6.814	0.21	-1.115	307.808	-1.068	0.842	2.106	1.051	4.971
ENSBTAG00000004003	protein_coding	X	23025837	23059616	1	F9	coagulation factor IX	Liver	No	Yes	No	No	0.736	8.867	0.179	NA	306.584	1.039	0.513	-1.142	1.195	13.146
ENSBTAG00000013066	protein_coding	29	50046626	50065230	1	IGF2	Insulin-like growth factor II Insulin-like growth factor II Preptin	Liver	Yes	No	No	No	23.99	1.638	88.917	1.119	294.156	1.088	107.962	1.295	11.587	1.39
ENSBTAG00000007846	protein_coding	22	48633831	48647777	-1	ITIH3	inter-alpha-trypsin inhibitor heavy chain 3	Liver	No	Yes	No	No	0.64	3.118	0.21	-1.116	290.852	1.228	2.435	-1.094	1.102	8.737
ENSBTAG00000002214	protein_coding	18	39571695	39629597	1	TAT	tyrosine aminotransferase	Liver	Yes	Yes	No	No	1.617	2.367	0.267	-1.535	289.664	-1.183	0.44	1.442	5.037	3.212
ENSBTAG00000002255	protein_coding	10	10127781	10151271	1	BHMT	betaine--homocysteine S-methyltransferase	Liver	No	Yes	No	No	0.6	9.566	0.149	NA	284.165	-1.455	0.309	1.341	1.75	17.664
ENSBTAG00000012071	protein_coding	19	27529097	27532634	-1	ASGR1	asialoglycoprotein receptor 1	Liver	No	Yes	No	No	0.891	5.408	0.39	-1.167	282.713	1.057	7.736	-1.064	2.065	3.559
ENSBTAG00000009735	protein_coding	18	65826618	65830778	-1	A1BG	alpha-1-B glycoprotein	Liver	No	Yes	No	No	0.919	13.783	0.15	NA	277.533	-1.343	0.403	-1.226	1.922	25.054
ENSBTAG00000023419	protein_coding	18	55173175	55191604	-1	SULT2A1	Sulfotransferase	Liver	No	Yes	No	No	0.679	4.746	0.223	-1.06	273.731	1.136	0.41	1.253	4.123	1.414
ENSBTAG00000010520	protein_coding	11	106284927	106286380	-1	C8G	complement component 8, gamma polypeptide	Liver	No	Yes	No	No	4.735	1.043	3.286	1.316	265.622	-1.102	9.77	1.004	10.974	1.118
ENSBTAG00000014470	protein_coding	22	61221251	61248521	-1	ALDH1L1	aldehyde dehydrogenase 1 family, member L1	Liver	No	Yes	No	No	0.631	6.374	0.288	-1.342	256.902	1.133	7.583	-1.138	0.988	5.296
ENSBTAG00000008300	protein_coding	2	103881402	103950562	-1	FN1	fibronectin 1	Liver	Yes	No	No	No	11.861	3.436	70.357	1.127	253.663	1.036	45.779	1.07	29.385	1.115
ENSBTAG00000009894	protein_coding	21	59496451	59506919	-1	SERPINA10	serpin peptidase inhibitor, clade A (alpha-1 antiproteinase, antitrypsin), member 10	Liver	Yes	Yes	No	No	0.592	6.82	0.138	NA	252.286	1.059	0.295	1.041	0.76	6.951
ENSBTAG00000004674	protein_coding	11	25187252	25201563	-1	HAAO	3-hydroxyanthranilate 3,4-dioxygenase	Liver	Yes	Yes	No	No	1.704	2.162	0.344	-1.015	247.798	-1.016	1.812	1.758	2.312	2.603
ENSBTAG00000001881	protein_coding	10	81867933	81890829	-1	SLC10A1	solute carrier family 10 (sodium/bile acid cotransporter), member 1	Liver	No	Yes	No	No	6.837	1.079	1.553	-1.088	243.103	-1.033	4.077	-1.379	4.496	1.302
ENSBTAG00000012896	protein_coding	5	57899029	57901211	-1	METTL7B	methyltransferase like 7B	Liver	No	Yes	No	No	0.51	10.207	1.013	1.189	235.588	-1.032	0.31	1.082	1.13	17.528
ENSBTAG00000017042	protein_coding	18	46177091	46178535	1	HAMP	hepcidin antimicrobial peptide	Liver	No	Yes	No	No	0.735	13.37	0.12	NA	230.78	-1.393	0.316	-1.528	1.803	2.666
ENSBTAG00000001658	protein_coding	4	102576438	102627066	1	AKR1D1	aldo-keto reductase family 1, member D1	Liver	No	Yes	No	No	0.484	5.992	0.128	NA	228.445	1.096	0.302	1.222	0.717	7.703
ENSBTAG00000012201	protein_coding	25	37025335	37044626	1	CYP3A5	Uncharacterized protein	Liver	No	Yes	No	No	0.515	8.021	0.15	NA	227.571	1.037	0.452	1.301	12.636	-1.701
ENSBTAG00000023549	protein_coding	26	16336198	16383496	-1	CYP2C19	CYP2C19 protein; Uncharacterized protein	Liver	No	Yes	No	No	0.454	4.776	0.154	NA	226.559	1.447	0.236	1.626	4.112	-1.375
ENSBTAG00000000172	protein_coding	X	97738494	97888649	-1	PFKFB1	6-phosphofructo-2-kinase/fructose-2,6-biphosphatase 1	Liver	No	No	No	Yes	13.955	1.065	55.093	-1.04	224.801	1.133	28.417	-1.124	5.026	1.443
ENSBTAG00000018926	protein_coding	7	46075148	46076063	1	LEAP2	liver expressed antimicrobial peptide 2	Liver	No	Yes	No	No	1.132	2.01	0.389	-1.232	221.76	1.015	1.132	1.959	12.951	-1.054
ENSBTAG00000046979	protein_coding	21	57965316	58004541	-1	LGMN	legumain	Liver	Yes	No	No	No	22.96	1.14	24.239	1.122	220.756	1.087	55.361	2.591	24.244	1.197
ENSBTAG00000037890	protein_coding	3	99806666	99820784	1		Uncharacterized protein	Liver	Yes	Yes	No	No	0.786	2.699	0.131	NA	220.669	1.111	1.045	2.689	0.838	5.862
ENSBTAG00000001288	protein_coding	X	105235855	105359152	1	MAOB	monoamine oxidase B	Liver	No	No	No	Yes	10.151	-1.284	3.181	-1.232	220.033	1.128	26.827	-1.178	25.156	-1.109
ENSBTAG00000031679	protein_coding	6	103971537	103991240	-1	HSD17B13	hydroxysteroid (17-beta) dehydrogenase 13	Liver	No	Yes	No	No	0.763	3.186	0.137	NA	219.139	1.137	0.341	1.173	1.151	7.938
ENSBTAG00000018467	protein_coding	10	85776885	85824898	1	CCDC176	coiled-coil domain containing 176	Liver	Yes	No	No	No	15.981	-1.074	18.596	-1.415	217.04	-1	67.954	-1.441	26.755	-1.189
ENSBTAG00000048013	protein_coding	6	85926576	85948595	-1		Uncharacterized protein	Liver	Yes	Yes	No	No	0.455	6.922	0.123	NA	213.898	1.257	0.514	2.061	1.237	4.233
ENSBTAG00000045492	protein_coding	10	26429018	26445589	-1	ANG	Angiogenin, ribonuclease, RNase A family, 5; Angiogenin-1; Ribonuclease A A1	Liver	Yes	No	No	No	1.797	2.958	3.495	1.245	213.807	1.046	8.597	1.151	21.749	1.892
ENSBTAG00000019764	protein_coding	15	27871672	27873811	-1	APOA5	apolipoprotein A-V	Liver	No	Yes	No	No	0.77	5.47	0.106	NA	207.843	-1.103	0.358	1.094	1.071	5.261
ENSBTAG00000002963	protein_coding	29	26722511	26734926	1	SAA4	Serum amyloid A-4 protein	Liver	No	Yes	No	No	0.508	8.935	0.163	NA	203.874	-1.233	0.256	-1.251	0.766	15.271
ENSBTAG00000005963	protein_coding	28	35870568	35887533	-1	MAT1A	methionine adenosyltransferase I, alpha	Liver	No	Yes	No	No	4.17	1.096	0.208	-1.324	200.971	1.063	0.362	1.177	1.431	2.726
ENSBTAG00000047833	protein_coding	6	90291078	90312046	1	AFM	afamin	Liver	No	Yes	No	No	0.281	4.786	0.112	NA	197.846	1.125	0.206	1.231	0.799	16.642
ENSBTAG00000003950	protein_coding	2	5034439	5044966	-1	PROC	protein C (inactivator of coagulation factors Va and VIIIa)	Liver	Yes	Yes	No	No	0.685	2.87	0.155	NA	196.521	1.087	0.442	1.24	0.846	5.709
ENSBTAG00000015505	protein_coding	29	41045232	41082248	1	FADS2	fatty acid desaturase 2	Liver	Yes	Yes	No	No	4.261	1.186	6.132	1.309	195.614	1.267	2.941	1.409	4.189	1.702
ENSBTAG00000010184	protein_coding	19	43590846	43601632	1	G6PC	glucose-6-phosphatase, catalytic subunit	Liver	No	Yes	No	No	0.565	6.428	0.185	NA	189.519	-1.109	0.947	1.191	5.388	-1.395
ENSBTAG00000038361	protein_coding	21	59650976	59664635	-1	SERPINA11	serpin peptidase inhibitor, clade A (alpha-1 antiproteinase, antitrypsin), member 11	Liver	Yes	Yes	No	No	0.492	7.214	0.112	NA	186.453	1.02	0.279	-1.007	0.924	9.273
ENSBTAG00000014197	protein_coding	5	33619909	33654583	1	SLC38A4	solute carrier family 38, member 4	Liver	Yes	No	No	No	10.16	-1.481	1.651	-2.177	185.983	1.08	2.624	1.112	16.54	-1.57
ENSBTAG00000013333	protein_coding	5	89020801	89077024	1	GYS2	glycogen synthase 2 (liver)	Liver	No	Yes	No	No	0.496	3.632	0.166	NA	183.187	-1.058	4.391	-1.376	0.61	2.963
ENSBTAG00000000123	protein_coding	3	23839976	23871145	-1	HAO2	hydroxyacid oxidase 2 (long chain)	Liver	No	Yes	No	No	0.477	5.161	0.128	NA	181.593	-1.061	1.572	2.2	0.604	7.316
ENSBTAG00000026181	protein_coding	3	113907720	114031371	1	UGT1A1	UDP glucuronosyltransferase 1 family, polypeptide A1	Liver	No	No	No	Yes	0.767	6.73	0.548	-5.212	180.797	1.086	1.133	4.657	95.021	-1.427
ENSBTAG00000012403	protein_coding	9	70499608	70516610	1	ARG1	arginase 1	Liver	No	Yes	No	No	0.546	8.04	0.12	NA	180.404	-1.014	0.23	-1.226	1.165	10.69
ENSBTAG00000008564	protein_coding	15	25142983	25147961	1		Uncharacterized protein	Liver	No	Yes	No	No	0.786	1.398	2.41	-3.089	180.156	-1.237	2.187	-2.297	1.191	8.87
ENSBTAG00000046768	protein_coding	4	76720883	76725301	-1	IGFBP1	insulin-like growth factor binding protein 1	Liver	No	Yes	No	No	0.294	6.729	0.179	NA	179.347	-1.136	0.238	-1.432	0.311	2.866
ENSBTAG00000039463	protein_coding	29	42360325	42372760	1		solute carrier family 22 member 9	Liver	Yes	Yes	No	No	0.438	17.206	0.092	NA	177.73	1.065	0.176	NA	0.574	9.062
ENSBTAG00000038461	protein_coding	5	101210292	101266954	1		Uncharacterized protein	Liver	Yes	Yes	No	No	2.576	5.212	0.286	-1.287	175.1	-1.037	3.408	1.945	0.753	7.013
ENSBTAG00000002706	protein_coding	10	89596394	89604430	1	GSTZ1	glutathione S-transferase zeta 1	Liver	Yes	No	No	No	13.675	1.674	6.53	1.828	174.146	1.001	7.22	1.67	12.217	1.297
ENSBTAG00000026748	protein_coding	8	75984696	76010699	1	GULO	L-gulonolactone oxidase	Liver	No	Yes	No	No	3.143	1.325	0.344	1.161	173.78	1.079	1.534	-1.113	1.639	2.386
ENSBTAG00000047317	protein_coding	28	35714667	35748478	1	CL43	collectin-43 precursor	Liver	Yes	Yes	No	No	0.422	5.367	0.125	NA	172.929	-1.021	0.196	NA	0.923	10.335
ENSBTAG00000003797	protein_coding	23	31741804	31778647	1	SLC17A3	solute carrier family 17 (organic anion transporter), member 3	Liver	No	Yes	No	No	0.32	3.702	0.116	NA	171.788	1.051	0.36	1.42	0.308	4.692
ENSBTAG00000037613	protein_coding	6	86063673	86084510	-1		UDP-glucuronosyltransferase	Liver	Yes	Yes	No	No	0.404	12.948	0.091	NA	171.501	-1.017	0.237	1.541	0.796	6.846
ENSBTAG00000001592	protein_coding	4	117906798	117920021	1	INSIG1	insulin induced gene 1	Liver	Yes	No	No	No	3.879	1.288	5.037	-1.576	170.474	-1.378	86.937	-1.198	34.212	-1.684
ENSBTAG00000007450	protein_coding	23	27231725	27243367	-1	C2	complement component 2	Liver	Yes	No	No	No	3.139	2.47	3.004	-1.022	166.76	1.176	5.476	1.311	38.827	1.53
ENSBTAG00000001595	protein_coding	18	24117441	24118787	-1	MT1E	Metallothionein	Liver	Yes	No	No	No	11.769	2.149	0.885	-1.625	156.361	-2.127	4.161	1.513	126.011	-2.138
ENSBTAG00000006609	protein_coding	16	46201192	46215455	1	ERRFI1	ERBB receptor feedback inhibitor 1	Liver	No	Yes	No	No	7.682	-1.091	2.731	-1.065	151.478	-1.091	6.701	1.256	5.356	1.037
ENSBTAG00000007975	protein_coding	9	73977645	74002359	-1	ALDH8A1	aldehyde dehydrogenase 8 family, member A1	Liver	No	Yes	No	No	0.41	5.838	0.133	NA	151.246	1.073	1.265	1.123	2.462	1.112
ENSBTAG00000005273	protein_coding	11	6876948	6929909	1	IL1R1	interleukin 1 receptor, type I	Liver	No	Yes	No	No	3.539	1.257	2.349	1.031	150.629	1.059	5.067	1.326	8.192	1.033
ENSBTAG00000021386	protein_coding	3	83537085	83546430	-1	ANGPTL3	angiopoietin-like 3	Liver	No	Yes	No	No	0.215	11.439	0.057	NA	144.695	1.102	0.078	NA	0.414	6.329
ENSBTAG00000040034	protein_coding	8	62935793	62978422	1		Uncharacterized protein	Liver	Yes	Yes	No	No	0.4	4.537	0.14	NA	144.509	1.317	0.32	1.266	5.452	1.513
ENSBTAG00000037673	protein_coding	3	33874019	33880598	-1	GSTM4	Glutathione S-transferase Mu 1; Glutathione S-transferase mu 4	Liver	Yes	No	No	No	13.532	2.606	10.724	1.205	144.127	1.363	39.983	-1.147	15.274	1.234
ENSBTAG00000001325	protein_coding	17	73500519	73527334	-1	UPB1	ureidopropionase, beta	Liver	No	Yes	No	Yes	0.548	6.725	0.214	-1.218	140.403	1.063	1.625	3.461	0.933	3.167
ENSBTAG00000005479	protein_coding	10	51758913	51921260	-1	LIPC	lipase, hepatic	Liver	No	Yes	No	No	1.121	1.506	0.584	-1.025	139.936	-1.01	0.691	1.054	2.087	1.014
ENSBTAG00000032051	protein_coding	11	44724159	44731845	-1		Sulfotransferase	Liver	Yes	No	No	No	1.468	1.202	2.244	-1.477	139.014	-1.143	4.378	-1.564	10.607	-1.431
ENSBTAG00000008540	protein_coding	9	97750746	97787561	1	SLC22A1	solute carrier family 22 (organic cation transporter), member 1	Liver	No	Yes	No	No	0.457	5.38	0.083	NA	138.765	1.169	0.724	2.93	0.405	7.328
ENSBTAG00000023411	protein_coding	1	136747035	136790649	-1		Uncharacterized protein	Liver	No	Yes	No	No	7.495	-1.023	0.15	NA	135.2	-1.027	0.317	-1.007	1.583	2.456
ENSBTAG00000006864	protein_coding	23	27152083	27165021	1		Uncharacterized protein	Liver	Yes	No	No	No	2.519	2.779	4.355	1.235	134.364	1.044	6.972	2.359	10.452	1.487
ENSBTAG00000018469	protein_coding	10	85821883	85839587	-1	ALDH6A1	aldehyde dehydrogenase 6 family, member A1	Liver	Yes	No	No	No	13.382	-1.008	14.384	-1.267	132.397	-1.004	38.112	-1.599	19.485	-1.38
ENSBTAG00000008505	protein_coding	11	77953380	78040118	1	APOB	apolipoprotein B	Liver	Yes	No	No	No	0.389	5.844	0.144	NA	131.044	1.006	0.266	2.38	47.858	-2.202
ENSBTAG00000013452	protein_coding	10	52152813	52169474	-1	AQP9	aquaporin 9	Liver	Yes	Yes	No	No	0.353	5.537	0.081	NA	129.031	1.153	0.314	-1.147	0.45	5.981
ENSBTAG00000001021	protein_coding	21	34342808	34345682	1	CYP1A1	cytochrome P450, family 1, subfamily A, polypeptide 1	Liver	Yes	No	No	No	0.444	3.87	4.036	-1.373	124.005	-1.028	19.114	-2.08	7.479	-2.847
ENSBTAG00000018784	protein_coding	13	57889707	57899205	1	CTSZ	cathepsin Z	Liver	Yes	No	No	No	35.752	1.308	14.563	1.114	122.48	1.112	100.687	1.944	72.343	1.209
ENSBTAG00000011935	protein_coding	6	90373220	90400848	-1	RASSF6	Ras association (RalGDS/AF-6) domain family member 6	Liver	No	Yes	No	No	0.844	1.124	0.168	NA	122.351	1.018	0.257	2.548	8.013	-1.161
ENSBTAG00000000070	protein_coding	16	77848141	77869023	1	F13B	coagulation factor XIII, B polypeptide	Liver	No	Yes	No	No	0.233	5.718	0.078	NA	121.31	1.052	0.128	NA	0.62	4.366
ENSBTAG00000034154	protein_coding	4	23499626	23891236	-1	AGMO	alkylglycerol monooxygenase	Liver	Yes	No	No	No	6.983	-1.596	1.774	-1.365	120.369	1.141	12.205	1.047	23.224	-2.51
ENSBTAG00000046905	protein_coding	4	40541701	40542459	1		Uncharacterized protein	Liver	Yes	Yes	No	No	0.388	2.254	0.043	NA	118.579	1.16	0.159	NA	0.633	6.764
ENSBTAG00000020184	protein_coding	25	23069274	23079432	1	AQP8	aquaporin 8	Liver	Yes	Yes	No	No	0.344	13.65	0.078	NA	118.233	1.122	0.159	NA	0.538	18.487
ENSBTAG00000005386	protein_coding	1	97220100	97250231	1	SLC2A2	solute carrier family 2 (facilitated glucose transporter), member 2	Liver	No	Yes	No	No	0.299	10.869	0.075	NA	117.806	-1.051	0.174	NA	9.109	-1.858
ENSBTAG00000039319	protein_coding	7	8508473	8532514	1		Uncharacterized protein	Liver	No	Yes	No	No	0.395	5.915	0.124	NA	114.753	1.084	0.194	NA	1.532	1.056
ENSBTAG00000003289	protein_coding	19	14702490	14703961	-1		C-C motif chemokine	Liver	Yes	Yes	No	No	0.342	10.259	0.113	NA	112.462	1.107	0.174	NA	0.663	10.377
ENSBTAG00000018137	protein_coding	5	101298127	101346611	1	A2M	alpha-2-macroglobulin	Liver	Yes	No	No	No	13.633	3.58	61.874	1.369	112.142	-1.258	102.103	1.38	86.35	1.214
ENSBTAG00000017242	protein_coding	19	57141972	57157895	1	FADS6	fatty acid desaturase 6	Liver	No	Yes	No	No	1.711	-1.089	0.48	1.413	109.484	1.006	2.683	1.729	5.203	-1.421
ENSBTAG00000012116	protein_coding	13	73547468	73574144	1	HNF4A	hepatocyte nuclear factor 4, alpha	Liver	No	No	Yes	No	0.504	6.091	0.693	-6.963	108.21	-1.033	4.256	1.459	95.735	-1.137
ENSBTAG00000038171	protein_coding	16	77880617	77911587	1		Uncharacterized protein	Liver	No	Yes	No	No	0.214	4.785	0.073	NA	107.941	1.134	0.121	NA	0.463	7.249
ENSBTAG00000018082	protein_coding	25	26747355	26762056	-1	QPRT	Nicotinate-nucleotide pyrophosphorylase [carboxylating]	Liver	Yes	No	No	No	9.759	-1.129	2.628	-1.68	106.206	-1.174	69.211	-1.112	37.766	-1.013
ENSBTAG00000009287	protein_coding	X	91735333	91739378	1	EBP	emopamil binding protein (sterol isomerase)	Liver	No	No	No	Yes	22.56	1.021	11.062	-1.253	104.561	1.042	48.251	-1.531	29.746	1.127
ENSBTAG00000014899	protein_coding	15	29720790	29725202	1	TTC36	tetratricopeptide repeat domain 36	Liver	No	Yes	No	No	0.585	2.089	0.267	-1.501	104.558	1.131	2.773	1.163	1.098	2.747
ENSBTAG00000032656	protein_coding	1	73792744	73802039	1	CPN2	carboxypeptidase N, polypeptide 2	Liver	No	Yes	No	No	0.283	12.379	0.128	NA	103.251	1.031	0.922	-1.746	0.434	12.693
ENSBTAG00000015557	protein_coding	7	15835492	15865454	1		Uncharacterized protein	Liver	No	Yes	No	Yes	0.179	NA	0.067	NA	102.455	1.171	0.127	NA	0.439	4.03
ENSBTAG00000007041	protein_coding	21	60994032	61003302	1		Serpin A3-8	Liver	Yes	Yes	No	No	0.163	NA	0.042	NA	97.485	1.283	0.125	NA	0.43	9.799
ENSBTAG00000017531	protein_coding	1	81151206	81166512	-1	FETUB	fetuin B	Liver	No	Yes	No	No	0.129	NA	0.044	NA	95.651	-2	0.104	NA	0.881	2.516
ENSBTAG00000010587	protein_coding	X	70399116	70527059	-1	SH3BGRL	SH3 domain binding glutamate-rich protein like	Liver	No	No	No	Yes	37.821	1.119	14.267	-1.191	91.858	1.018	74.552	-1.026	42.567	-1.101
ENSBTAG00000025903	protein_coding	8	38468513	38557736	1	GLDC	glycine dehydrogenase (decarboxylating)	Liver	No	Yes	No	No	0.647	2.137	0.196	NA	89.99	-1.084	0.528	1.302	1.112	1.71
ENSBTAG00000005653	protein_coding	4	33120503	33193999	1	ABCB4	ATP-binding cassette, sub-family B (MDR/TAP), member 4	Liver	No	Yes	No	No	0.74	1.941	0.202	-1.06	89.339	1.102	0.491	1.267	1.499	1.035
ENSBTAG00000008039	protein_coding	2	62692769	62753692	-1	ACMSD	aminocarboxymuconate semialdehyde decarboxylase	Liver	No	Yes	No	No	0.546	1.757	0.19	NA	88.63	1.07	4.287	1.247	0.479	3.505
ENSBTAG00000047655	protein_coding	X	53582627	53588080	-1	SERPINA7	serpin peptidase inhibitor, clade A (alpha-1 antiproteinase, antitrypsin), member 7	Liver	No	Yes	No	No	0.166	NA	0.046	NA	88.564	1.098	0.1	NA	0.44	15
ENSBTAG00000044179	protein_coding	2	27407917	27758923	-1	CERS6	ceramide synthase 6	Liver	No	No	Yes	Yes	15.855	-1.057	0.904	-1.38	87.467	-1.002	8.438	1.082	20.666	-1.209
ENSBTAG00000004261	protein_coding	6	109224627	109228237	-1	SPON2	spondin 2, extracellular matrix protein	Liver	Yes	No	No	No	1.008	2.146	10.113	1.309	86.487	-1.115	10.587	1.468	6.818	1.717
ENSBTAG00000005725	protein_coding	27	34707901	34774452	1	IDO2	indoleamine 2,3-dioxygenase 2	Liver	Yes	Yes	No	No	1.032	1.465	0.082	NA	86.043	1.371	0.676	2.445	2.056	1.329
ENSBTAG00000020363	protein_coding	6	43675600	43863550	1	GBA3	cytosolic beta-glucosidase	Liver	No	No	No	Yes	0.396	3.033	0.207	-2.75	84.369	1.038	0.343	2.924	21.347	-1.528
ENSBTAG00000010814	protein_coding	3	92898617	92898991	-1	DIO1	Iodothyronine deiodinase	Liver	No	Yes	No	No	0.202	5.185	0.059	NA	83.758	1.354	0.13	NA	0.193	NA
ENSBTAG00000012508	protein_coding	18	10294996	10305608	1	OSGIN1	oxidative stress induced growth inhibitor 1	Liver	No	Yes	No	No	0.841	1.746	1.112	1.312	82.798	-1.001	1.019	1.993	1.007	1.502
ENSBTAG00000037917	protein_coding	23	31793278	31845171	1	SLC17A1	solute carrier family 17 (organic anion transporter), member 1	Liver	No	Yes	No	No	0.406	1.995	0.061	NA	82.327	1.019	0.25	1.306	0.402	4.911
ENSBTAG00000000074	protein_coding	3	84749656	85167847	-1	NFIA	nuclear factor I/A	Liver	No	No	Yes	Yes	38.791	-1.025	10.811	-1.354	81.68	-1.045	23.42	-1.07	34.648	-1.548
ENSBTAG00000012808	protein_coding	16	43463199	43478362	1	MASP2	mannan-binding lectin serine peptidase 2	Liver	No	Yes	No	No	2.755	-1.011	0.46	-1.321	79.854	1.053	0.58	1.204	1.933	1.258
ENSBTAG00000020406	protein_coding	X	17305874	17770661	-1	GPC3	glypican 3	Liver	Yes	No	No	Yes	14.845	2.751	7.845	-1.028	79.42	-1.413	20.162	1.122	13.386	1.776
ENSBTAG00000037738	protein_coding	23	31843125	31861069	-1	SLC17A4	solute carrier family 17, member 4	Liver	No	Yes	No	No	0.256	4.383	0.048	NA	76.377	1.076	0.121	NA	0.285	8.512
ENSBTAG00000004856	protein_coding	7	1082074	1217044	1	RNF130	E3 ubiquitin-protein ligase RNF130 precursor	Liver	No	No	No	Yes	68.867	-1.034	18.606	-1.004	75.939	1.139	44.994	1.201	60.152	-1.17
ENSBTAG00000015191	protein_coding	25	14577546	14643306	-1	ABCC6	ATP-binding cassette, sub-family C (CFTR/MRP), member 6	Liver	No	No	No	Yes	0.235	3.493	0.11	NA	75.262	-1.017	0.243	2.109	8.962	-1.128
ENSBTAG00000002110	protein_coding	10	9994010	10066954	-1	DMGDH	dimethylglycine dehydrogenase, mitochondrial	Liver	Yes	Yes	No	No	0.751	1.3	0.23	1.146	75.219	1.277	0.289	1.314	0.385	2.456
ENSBTAG00000008127	protein_coding	5	103612392	103617657	1	RBP5	retinol binding protein 5, cellular	Liver	No	Yes	No	No	0.177	NA	0.069	NA	73.673	1.432	0.793	2.876	0.421	23.341
ENSBTAG00000047379	protein_coding	25	37125929	37175162	-1		Uncharacterized protein	Liver	Yes	No	No	No	0.644	1.915	0.757	-1.59	72.522	-1.01	29.958	-2.223	33.033	-1.891
ENSBTAG00000039808	protein_coding	21	59517404	59530028	-1	SERPINA6	serpin peptidase inhibitor, clade A (alpha-1 antiproteinase, antitrypsin), member 6	Liver	No	Yes	No	No	0.765	3.245	0.048	NA	72.336	-1.061	0.098	NA	0.233	8.841
ENSBTAG00000007690	protein_coding	20	39156953	39199656	1	AGXT2	alanine--glyoxylate aminotransferase 2	Liver	No	Yes	No	No	1.732	2.068	0.045	NA	71.314	1.087	0.299	2.028	0.312	4.173
ENSBTAG00000000229	protein_coding	3	99840657	99849477	1		Uncharacterized protein	Liver	No	Yes	No	No	0.25	6.149	0.057	NA	70.978	-1.042	0.227	1.441	0.336	14.293
ENSBTAG00000002642	protein_coding	23	31721014	31739244	1	SLC17A2	solute carrier family 17, member 2	Liver	No	Yes	No	No	0.147	NA	0.041	NA	69.525	-1.028	0.07	NA	0.244	11.494
ENSBTAG00000008063	protein_coding	5	117151549	117233112	1	PPARA	peroxisome proliferator-activated receptor alpha	Liver	No	No	No	Yes	9.516	-1.116	15.927	-1.027	69.448	1.067	15.548	1.076	30.799	-1.4
ENSBTAG00000003572	protein_coding	27	15350931	15370080	1	F11	coagulation factor XI	Liver	No	Yes	No	No	0.182	NA	0.046	NA	67.627	1.14	0.316	1.955	0.579	2.705
ENSBTAG00000025535	protein_coding	23	22011817	22024395	1	GLYATL3	glycine-N-acyltransferase-like 3	Liver	No	Yes	No	No	0.171	NA	0.034	NA	67.507	1.217	0.224	1.278	0.155	NA
ENSBTAG00000010579	protein_coding	2	98416824	98456944	-1	ACADL	acyl-CoA dehydrogenase, long chain	Liver	Yes	No	No	No	12.557	-1.468	6.963	-1.401	66.844	-1.142	32.947	-1.117	13.771	-1.447
ENSBTAG00000025005	protein_coding	5	29161683	29172757	-1	METTL7A	Methyltransferase like 7A; Uncharacterized protein	Liver	Yes	No	No	No	2.924	2.615	26.215	-1.021	65.753	-1.063	3.334	2.379	37.081	1.413
ENSBTAG00000023032	protein_coding	28	35840849	35854765	-1	SFTPA1	Pulmonary surfactant-associated protein A	Liver	No	Yes	No	No	0.377	1.555	0.036	NA	65.536	1.068	0.128	NA	0.317	11.146
ENSBTAG00000012801	protein_coding	2	38326897	38363855	-1	UPP2	uridine phosphorylase 2	Liver	No	Yes	No	No	2.041	1.299	0.132	NA	65.181	1.091	0.624	1.62	0.306	3.295
ENSBTAG00000019625	protein_coding	1	82467817	82521151	1	EHHADH	enoyl-CoA, hydratase/3-hydroxyacyl CoA dehydrogenase	Liver	Yes	No	No	No	2.826	1.012	4.244	-1.096	64.489	-1.031	20.268	-1.51	19.188	-1.782
ENSBTAG00000046975	protein_coding	19	14568542	14573104	-1		Uncharacterized protein	Liver	No	Yes	No	No	0.136	NA	0.07	NA	63.64	-1.239	0.071	NA	0.345	1.75
ENSBTAG00000019322	protein_coding	26	34304685	34340148	1	HABP2	hyaluronan binding protein 2	Liver	No	Yes	No	No	0.287	1.356	2.108	-1.991	63.409	1.056	0.106	NA	1.993	-1.76
ENSBTAG00000019440	protein_coding	12	90532576	90541989	1	PROZ	protein Z, vitamin K-dependent plasma glycoprotein	Liver	No	Yes	No	No	0.232	2.385	0.101	NA	63.342	1.24	0.419	1.248	2.243	-1.02
ENSBTAG00000021523	protein_coding	19	43056660	43132624	-1	STAT3	signal transducer and activator of transcription 3 (acute-phase response factor)	Liver	No	No	Yes	No	30.987	1.024	16.586	-1.081	63.173	-1.091	31.905	1.124	36.886	1.038
ENSBTAG00000010449	protein_coding	23	13832466	13866950	-1	MOCS1	molybdenum cofactor synthesis 1	Liver	Yes	No	No	No	8.203	-1.694	8.516	-1.142	61.219	-1.33	19.519	-1.185	6.21	-1.163
ENSBTAG00000009501	protein_coding	27	15326026	15346759	1	KLKB1	kallikrein B, plasma (Fletcher factor) 1	Liver	No	Yes	No	No	0.159	NA	0.072	NA	60.58	1.039	1.383	1.243	0.316	3.946
ENSBTAG00000030669	protein_coding	3	86788072	87273175	-1	FGGY	FGGY carbohydrate kinase domain containing	Liver	No	No	No	Yes	13.439	-1.011	12.135	-1.13	60.579	1.053	9.724	-1.013	19.204	-1.571
ENSBTAG00000011266	protein_coding	15	24917133	25116350	1	ZBTB16	zinc finger and BTB domain containing 16	Liver	Yes	No	No	No	21.425	-1.09	48.223	-1.262	60.008	-1.149	37.424	-1.067	9.141	-1.569
ENSBTAG00000026885	protein_coding	2	27176814	27258734	1	ABCB11	ATP-binding cassette, sub-family B (MDR/TAP), member 11	Liver	No	Yes	No	No	0.138	NA	0.046	NA	58.439	-1.043	0.063	NA	0.322	6.744
ENSBTAG00000019887	protein_coding	18	39204698	39218132	-1		Uncharacterized protein	Liver	No	Yes	No	No	4.187	-1.053	2.091	-1.096	56.54	-1.157	3.898	1.008	3.572	1.205
ENSBTAG00000003786	protein_coding	19	51673284	51677365	-1	GCGR	glucagon receptor	Liver	No	Yes	No	No	0.225	2.531	0.352	1.4	56.507	-1.01	0.419	1.272	0.403	2.976
ENSBTAG00000003236	protein_coding	29	39889074	39918516	1		Uncharacterized protein	Liver	No	Yes	No	No	0.14	NA	0.038	NA	54.056	1.044	0.082	NA	0.771	1.213
ENSBTAG00000008384	protein_coding	21	66877661	66882899	1	SLC25A47	solute carrier family 25, member 47	Liver	No	Yes	No	No	0.249	4.237	0.035	NA	53.56	-1.402	0.11	NA	0.654	2.5
ENSBTAG00000014685	protein_coding	X	18120061	18151262	1	HPRT1	Hypoxanthine-guanine phosphoribosyltransferase	Liver	No	No	No	Yes	35.885	-1.12	26.891	-1.033	52.904	-1.052	30.701	1.682	36.843	1.341
ENSBTAG00000011647	protein_coding	12	21800781	21831677	-1	SLC25A15	Solute carrier family 25 (Mitochondrial carrier; ornithine transporter) member 15; Uncharacterized protein	Liver	Yes	No	No	No	5.019	-1.06	3.276	-1.483	52.476	1.029	5.143	-1.165	38.184	-1.418
ENSBTAG00000019811	protein_coding	13	51110902	51173199	-1	HAO1	hydroxyacid oxidase (glycolate oxidase) 1	Liver	No	Yes	No	No	0.229	3.408	0.062	NA	52.399	1.038	0.183	NA	1.146	-1.138
ENSBTAG00000038234	protein_coding	10	10072118	10082600	1	BHMT2	betaine--homocysteine S-methyltransferase 2	Liver	No	Yes	No	No	0.493	1.216	0.138	NA	51.285	-1.091	0.12	NA	0.2	NA
ENSBTAG00000024255	protein_coding	3	59893270	59932957	1	UOX	Uricase	Liver	No	Yes	No	No	0.151	NA	0.042	NA	51.066	1.114	4.104	2.4	0.427	1.33
ENSBTAG00000002346	protein_coding	25	27375628	27379103	1	HSD3B7	hydroxy-delta-5-steroid dehydrogenase, 3 beta- and steroid delta-isomerase 7	Liver	No	Yes	No	No	7.614	1.058	4.125	1.31	50.98	-1.056	5.241	1.525	10.221	1.133
ENSBTAG00000033547	protein_coding	17	40936426	41069662	1	C4orf45	chromosome 4 open reading frame 45	Liver	Yes	No	No	No	15.443	1.081	20.944	2.037	49.589	1.178	31.509	1.316	17.099	1.091
ENSBTAG00000039362	protein_coding	6	85963549	85989621	-1		UDP-glucuronosyltransferase	Liver	No	Yes	No	No	0.084	NA	0.038	NA	49.397	1.053	0.076	NA	0.172	NA
ENSBTAG00000038532	protein_coding	15	52563234	52567329	1	FOLR1	Folate receptor alpha	Liver	No	Yes	No	No	0.149	NA	0.078	NA	48.882	1.066	0.213	4.575	2.006	1.687
ENSBTAG00000013819	protein_coding	12	32300110	32309281	1	URAD	ureidoimidazoline (2-oxo-4-hydroxy-4-carboxy-5-) decarboxylase	Liver	No	Yes	No	No	0.138	NA	0.046	NA	48.705	1.081	0.311	3.036	2.35	1.833
ENSBTAG00000005797	protein_coding	3	120634569	120644626	1	AGXT	alanine-glyoxylate aminotransferase	Liver	No	Yes	No	No	0.145	NA	0.02	NA	46.619	-1.136	1.359	4.986	0.232	4.513
ENSBTAG00000032152	protein_coding	5	75870208	75903553	-1	TMPRSS6	transmembrane protease, serine 6	Liver	No	Yes	No	No	2.374	2.225	0.106	NA	46.167	-1.048	0.297	1.481	0.695	1.548
ENSBTAG00000015032	protein_coding	7	53446106	53448979	-1	CD14	CD14 molecule	Liver	Yes	No	No	No	4.77	1.208	3.745	1.27	45.525	1.032	22.039	2.807	5.238	1.203
ENSBTAG00000046944	protein_coding	19	14602391	14605464	-1		Uncharacterized protein	Liver	No	Yes	No	No	0.39	4.102	0.064	NA	44.071	-1.213	0.506	1.626	5.228	27.902
ENSBTAG00000024899	protein_coding	19	62207474	62223856	1		Uncharacterized protein	Liver	No	Yes	No	No	0.226	1.751	0.13	NA	43.638	-1.174	0.277	-1.013	0.831	-1.342
ENSBTAG00000007362	protein_coding	22	58702013	58724435	1	XPC	xeroderma pigmentosum, complementation group C	Liver	No	No	No	Yes	26.9	-1.088	6.2	-1.067	42.925	1.056	13.347	1.086	25.535	-1.005
ENSBTAG00000006350	protein_coding	23	16865821	16872315	1	SLC22A7	solute carrier family 22 (organic anion transporter), member 7	Liver	No	Yes	No	Yes	0.121	NA	0.024	NA	40.831	1.124	0.187	NA	0.205	3.026
ENSBTAG00000039321	protein_coding	19	43562851	43571700	1		Amine oxidase	Liver	No	Yes	No	No	0.113	NA	0.076	NA	40.735	1.029	0.303	1.493	0.148	NA
ENSBTAG00000020698	protein_coding	16	42750520	42765210	1	MTHFR	methylenetetrahydrofolate reductase (NAD(P)H)	Liver	No	No	No	Yes	16.533	-1.071	16.88	1.02	40.458	-1.238	8.743	1.159	22.132	-1.394
ENSBTAG00000001299	protein_coding	14	30982608	31154016	-1	CYP7B1	cytochrome P450, family 7, subfamily B, polypeptide 1	Liver	No	No	No	Yes	7.356	1.056	1.02	-1.062	40.269	-1.096	5.629	1	7.477	-1.446
ENSBTAG00000005412	protein_coding	24	57965974	58053921	1	NEDD4L	neural precursor cell expressed, developmentally down-regulated 4-like, E3 ubiquitin protein ligase	Liver	No	No	No	Yes	24.499	1.009	14.206	-1.017	39.73	-1.18	5.459	1.161	18.034	-1.309
ENSBTAG00000011738	protein_coding	25	36471291	36482523	1	TFR2	transferrin receptor 2	Liver	No	Yes	No	No	1.635	1.263	0.042	NA	38.343	1.031	0.156	NA	0.514	1.415
ENSBTAG00000004680	protein_coding	19	25792457	25815845	1	SLC13A5	solute carrier family 13 (sodium-dependent citrate transporter), member 5	Liver	No	Yes	No	No	0.681	1.693	0.182	NA	37.756	-1.227	0.42	1.365	0.57	1.631
ENSBTAG00000011204	protein_coding	8	85936415	85947675	-1	NINJ1	ninjurin 1	Liver	No	No	No	Yes	21.065	1.001	4.202	1.056	37.236	1.011	9.667	1.087	6.497	1.037
ENSBTAG00000008734	protein_coding	16	3438790	3463795	-1	PM20D1	peptidase M20 domain containing 1	Liver	Yes	No	No	No	2.375	-1.017	1.506	-1.392	36.616	-1.076	3.777	-1.118	24.014	-1.661
ENSBTAG00000018872	protein_coding	7	40258129	40266423	-1	F12	coagulation factor XII (Hageman factor)	Liver	No	Yes	No	No	0.217	2.004	0.069	NA	35.446	-1.249	0.188	NA	0.485	1.658
ENSBTAG00000021180	protein_coding	28	27096455	27111015	-1	TBATA	thymus, brain and testes associated	Liver	No	Yes	No	No	0.056	NA	0.038	NA	35.21	-1.468	0.571	1.001	0.173	NA
ENSBTAG00000004380	protein_coding	5	57318819	57333404	1	STAT2	signal transducer and activator of transcription 2, 113kDa	Liver	No	No	Yes	No	16.781	1.098	4.676	-1.073	35.108	1.276	11.179	1.023	12.572	-1.057
ENSBTAG00000014439	protein_coding	16	35975651	36045361	-1	KMO	kynurenine 3-monooxygenase (kynurenine 3-hydroxylase)	Liver	No	Yes	No	No	0.203	1.897	0.069	NA	35.037	-1.244	0.357	-1.048	1.419	-1.342
ENSBTAG00000002701	protein_coding	20	38182070	38206820	1	UGT3A1	UDP-glucuronosyltransferase 3A1	Liver	No	Yes	No	No	0.131	NA	0.025	NA	34.943	1.121	0.077	NA	0.15	NA
ENSBTAG00000002878	protein_coding	1	83416532	83425904	-1	CHRD	chordin	Liver	No	Yes	No	No	0.528	1.403	1.602	1.171	34.802	-1.108	0.615	1.264	0.838	1.666
ENSBTAG00000002083	protein_coding	25	30045721	30076258	-1	AUTS2	autism susceptibility candidate 2	Liver	No	No	No	Yes	8.828	-1.063	2.936	-1.245	33.89	-1.152	4.7	1.001	11.427	-1.123
ENSBTAG00000020229	protein_coding	7	45738428	45760463	-1	ATP8B3	ATPase, aminophospholipid transporter, class I, type 8B, member 3	Liver	No	Yes	No	No	0.089	NA	0.039	NA	33.71	1.137	0.136	NA	0.254	1.327
ENSBTAG00000007946	protein_coding	19	20964785	20978420	1	PIPOX	pipecolic acid oxidase	Liver	Yes	No	No	No	1.475	1.112	0.157	NA	33.708	1.022	2.5	-1.738	11.618	-1.725
ENSBTAG00000008554	protein_coding	5	107937357	108009649	-1	NINJ2	ninjurin 2	Liver	No	Yes	No	No	3.496	1.097	1.662	1.085	33.461	-1.07	3.154	-1.021	3.239	-1.172
ENSBTAG00000005754	protein_coding	6	37876470	37898522	1	PPM1K	protein phosphatase, Mg2+/Mn2+ dependent, 1K	Liver	Yes	No	No	No	19.97	-1.219	9.906	-1.189	32.153	-1.121	11.559	-1.148	23.834	-1.527
ENSBTAG00000016204	protein_coding	5	103633960	103644323	1	C1RL	complement component 1, r subcomponent-like	Liver	Yes	No	No	No	1.187	2.02	0.204	-1.259	31.93	1.15	1.031	3.757	6.379	2.105
ENSBTAG00000012628	protein_coding	15	66580653	66637083	-1	SLC1A2	solute carrier family 1 (glial high affinity glutamate transporter), member 2	Liver	No	Yes	No	No	0.431	1.481	0.325	-1.213	31.655	-1.296	0.134	NA	0.167	NA
ENSBTAG00000007002	protein_coding	6	109088591	109102713	1	IDUA	iduronidase, alpha-L-	Liver	No	No	No	Yes	14.131	-1.024	3.476	1.021	31.648	-1.046	11.894	1.138	12.615	1.126
ENSBTAG00000023666	protein_coding	1	42566823	42571545	1		Ferritin	Liver	No	Yes	No	No	0.07	NA	0.013	NA	31.481	1.271	0.051	NA	0.11	NA
ENSBTAG00000018831	protein_coding	17	66356385	66369068	-1	DAO	D-amino-acid oxidase	Liver	No	Yes	No	No	0.2	NA	0.05	NA	30.945	-1.009	0.187	NA	3.161	-1.15
ENSBTAG00000023941	protein_coding	26	20829327	20862859	-1	CPN1	carboxypeptidase N, polypeptide 1	Liver	No	Yes	No	No	0.135	NA	0.069	NA	30.529	1.072	0.106	NA	1.519	2.436
ENSBTAG00000020715	protein_coding	5	91835146	92276939	-1	PIK3C2G	phosphatidylinositol-4-phosphate 3-kinase, catalytic subunit type 2 gamma	Liver	Yes	No	No	No	0.252	1.885	0.184	NA	30.374	1.019	0.344	3.485	9.349	-2.743
ENSBTAG00000001376	protein_coding	13	60407804	60446557	-1	RAD21L1	RAD21 cohesin complex component like 1	Liver	No	Yes	No	No	0.288	2.491	0.078	NA	30.241	1.209	0.588	1.168	3.337	2.515
ENSBTAG00000027419	protein_coding	13	43864284	43873875	1		Uncharacterized protein	Liver	No	Yes	No	No	0.091	NA	0.085	NA	30.038	-1.263	0.034	NA	0.184	NA
ENSBTAG00000008313	protein_coding	22	61283172	61292866	1	KLF15	Kruppel-like factor 15	Liver	No	No	Yes	No	7.528	-1.4	6.15	1.038	28.685	-1.201	19.05	-1.052	2.544	-1.125
ENSBTAG00000002247	protein_coding	6	109183566	109212805	-1		Uncharacterized protein	Liver	No	Yes	No	No	0.301	1.25	0.196	NA	28.564	1.131	0.197	NA	0.588	-1.148
ENSBTAG00000011278	protein_coding	22	11813891	11849423	1	XYLB	xylulokinase homolog (H. influenzae)	Liver	No	Yes	No	No	1.593	-1.231	0.409	-1.229	28.397	-1.123	1.429	-1.025	4.022	-1.236
ENSBTAG00000036099	protein_coding	11	99347612	99352446	-1		Uncharacterized protein	Liver	No	Yes	No	No	1.507	-1.117	0.708	-1.176	28.178	-1.024	2.174	-1.064	1.643	1.242
ENSBTAG00000003282	protein_coding	5	89258893	89311142	1	SLCO1A2	solute carrier organic anion transporter family, member 1A2	Liver	No	Yes	No	No	0.335	2.251	0.035	NA	27.708	1.199	0.109	NA	0.866	-1.711
ENSBTAG00000012060	protein_coding	24	37561435	37590398	-1	LPIN2	lipin 2	Liver	No	No	Yes	No	8.699	-1.019	1.425	-1.12	27.325	1.09	8.89	1.065	16.485	-1.263
ENSBTAG00000048082	protein_coding	28	35668986	35700161	1	CL46	collectin-46 precursor	Liver	No	Yes	No	No	0.105	NA	0.043	NA	26.593	1.007	0.063	NA	0.487	1.483
ENSBTAG00000016711	protein_coding	28	35167545	35173642	1	PPIF	peptidylprolyl isomerase F	Liver	No	Yes	No	No	4.715	1.439	4.099	1.262	26.556	-1.208	3.801	-1.201	4.545	1.152
ENSBTAG00000015735	protein_coding	7	8431773	8450807	-1	CYP4F2	Cytochrome P450, family 4, subfamily F, polypeptide 2; Uncharacterized protein	Liver	Yes	No	No	No	0.147	NA	0.095	NA	25.996	1.021	0.122	NA	24.942	-2.45
ENSBTAG00000006840	protein_coding	18	57096978	57099199	-1	ASPDH	aspartate dehydrogenase domain containing	Liver	No	Yes	No	No	0.212	3.992	0.024	NA	25.361	-1.127	0.248	2.292	0.219	1.518
ENSBTAG00000038655	protein_coding	29	42247003	42271225	1		Uncharacterized protein	Liver	No	Yes	No	No	0.104	NA	0.019	NA	23.952	-1.18	0.043	NA	0.106	NA
ENSBTAG00000014088	protein_coding	X	16113422	16173828	-1	MBNL3	muscleblind-like splicing regulator 3	Liver	Yes	No	No	No	7.912	-1.112	0.141	NA	22.974	-1.043	11.804	-1.41	3.454	-1.391
ENSBTAG00000011363	protein_coding	3	50905459	51074025	1	EVI5	ecotropic viral integration site 5	Liver	No	No	No	Yes	19.082	1.046	2.616	-1.285	22.93	1.042	6.355	1.12	13.46	-1.292
ENSBTAG00000008942	protein_coding	3	113219680	113266318	-1	NGEF	ephexin-1	Liver	No	Yes	No	No	1.826	1.126	0.183	NA	22.496	1.347	0.304	1.335	1.608	-2.168
ENSBTAG00000011110	protein_coding	7	83618466	83658727	-1	ACOT12	acyl-CoA thioesterase 12	Liver	Yes	No	No	No	4.7	1.016	0.182	NA	22.301	-1.185	0.274	1.655	8.578	-2.306
ENSBTAG00000030470	protein_coding	18	58688854	58765602	1		Uncharacterized protein	Liver	No	No	Yes	No	15.204	1.051	8.57	-1.15	22.26	1.175	10.923	1.066	15.542	-1.084
ENSBTAG00000006754	protein_coding	18	55722336	55729578	-1	DBP	D site of albumin promoter (albumin D-box) binding protein	Liver	Yes	No	No	No	17.549	1.227	7.322	1.379	21.557	1.406	14.005	1.195	12.225	-1.015
ENSBTAG00000012280	protein_coding	7	8702090	8707156	1	PGLYRP2	peptidoglycan recognition protein 2	Liver	No	Yes	No	No	0.141	NA	0.058	NA	21.457	-1.045	0.415	1.234	0.265	1.808
ENSBTAG00000004989	protein_coding	4	93706154	93717881	1	IRF5	interferon regulatory factor 5	Liver	Yes	No	No	No	1.652	1.445	1.647	1.176	21.233	1.072	5.09	1.872	11.513	1.078
ENSBTAG00000016276	protein_coding	5	60618663	60641990	-1	HAL	histidine ammonia-lyase	Liver	No	Yes	No	No	0.168	NA	0.018	NA	21.186	-1.147	0.083	NA	0.451	1.523
ENSBTAG00000007703	protein_coding	13	29967417	30027451	-1	NMT2	N-myristoyltransferase 2	Liver	No	Yes	No	No	5.941	-1.096	2.982	1.013	20.596	1.007	5.247	1.193	7.023	-1.1
ENSBTAG00000045588	protein_coding	7	5655109	5659111	1		Uncharacterized protein	Liver	Yes	Yes	No	No	5.179	3.937	1.913	1.607	20.229	1.658	3.745	2.35	3.742	1.2
ENSBTAG00000046181	protein_coding	20	71462434	71467765	1		Uncharacterized protein	Liver	No	Yes	No	No	0.039	NA	0.056	NA	20.204	-1.037	0.239	-1.894	0.673	1.455
ENSBTAG00000005243	protein_coding	5	101133130	101185868	1	OVOS2	ovostatin 2 precursor	Liver	No	Yes	No	No	0.093	NA	0.244	1.211	20.201	-1.133	0.39	1.182	0.133	NA
ENSBTAG00000005026	protein_coding	9	55111158	55194776	-1	MANEA	mannosidase, endo-alpha	Liver	No	No	No	Yes	12.747	1.02	1.865	-1.138	20.008	1.077	6.05	1.084	13.147	-1.029
ENSBTAG00000009348	protein_coding	28	29074151	29105086	1	OIT3	oncoprotein induced transcript 3	Liver	No	Yes	No	No	0.086	NA	0.045	NA	19.963	-1.096	0.122	NA	1.877	1.008
ENSBTAG00000046668	protein_coding	10	26433797	26445634	-1	ANG2	ANG2 protein; Angiogenin-2; Ribonuclease A A2	Liver	No	Yes	No	Yes	0.17	NA	0.374	1.461	19.829	1.065	0.789	1.547	1.639	1.875
ENSBTAG00000019877	protein_coding	3	83494253	83658175	1	DOCK7	dedicator of cytokinesis 7	Liver	No	No	No	Yes	12.536	1.01	2.092	-1.143	19.593	1.038	6.462	1.134	7.217	-1.132
ENSBTAG00000005287	protein_coding	14	26349329	26358692	-1	CYP7A1	cytochrome P450, family 7, subfamily A, polypeptide 1	Liver	No	Yes	No	Yes	0.043	NA	0.009	NA	19.447	2.106	0.023	NA	0.022	NA
ENSBTAG00000016225	protein_coding	8	112869671	112892968	-1	COLEC11	collectin sub-family member 11	Liver	No	Yes	No	No	1.166	1.809	0.022	NA	19.051	-1.15	0.049	NA	0.239	2.427
ENSBTAG00000015334	protein_coding	14	18126451	18149245	1	ZHX1	zinc fingers and homeoboxes 1	Liver	No	No	Yes	No	14.894	-1.059	4.908	-1.13	19.011	1.068	11.644	1.009	12.595	-1.168
ENSBTAG00000031631	protein_coding	16	52452723	52456578	1	FAM132A	family with sequence similarity 132, member A	Liver	No	Yes	No	No	0.211	2.358	0.024	NA	18.547	-1.118	0.113	NA	1.072	-2.164
ENSBTAG00000044112	protein_coding	13	24392819	24417185	1	MSRB2	methionine sulfoxide reductase B2	Liver	Yes	No	No	No	12.725	-1.331	11.414	-1.328	17.975	-1.283	14.29	-1.577	4.935	-1.411
ENSBTAG00000018473	protein_coding	2	71099131	71134074	1	MARCO	macrophage receptor with collagenous structure	Liver	No	Yes	No	No	0.546	-1.727	0.028	NA	17.823	-1.48	0.522	-3.788	0.342	9.798
ENSBTAG00000016032	protein_coding	11	44707028	44711889	-1		Sulfotransferase	Liver	Yes	No	No	No	5.062	-1.263	16.041	-1.13	17.637	-1.027	15.212	-1.581	7.262	-1.575
ENSBTAG00000037570	protein_coding	29	42120556	42155545	-1		Uncharacterized protein	Liver	No	Yes	No	No	0.094	NA	0.026	NA	17.591	-1.095	0.064	NA	0.064	NA
ENSBTAG00000016359	protein_coding	7	103689265	103774169	-1	SLCO4C1	solute carrier organic anion transporter family, member 4C1	Liver	No	Yes	No	No	1.894	2.509	0.117	NA	17.307	1.106	0.328	1.974	2.048	-1.188
ENSBTAG00000026710	protein_coding	2	119657309	119664584	1	C2orf72	chromosome 2 open reading frame 72	Liver	No	Yes	No	No	1.209	-1.143	0.044	NA	17.081	-1.052	0.88	-1.172	2.01	1.12
ENSBTAG00000019084	protein_coding	5	56340056	56350443	-1	INHBC	inhibin beta C chain precursor	Liver	No	Yes	No	Yes	0.07	NA	0.008	NA	16.718	1.007	0.02	NA	0.103	NA
ENSBTAG00000030956	protein_coding	25	36924066	36931834	-1	ZSCAN21	zinc finger and SCAN domain containing 21	Liver	No	No	Yes	No	12.878	-1.073	13.423	-1.065	16.288	1.026	14.947	1.059	15.176	1.063
ENSBTAG00000014217	protein_coding	26	14120258	14126068	1	HHEX	hematopoietically expressed homeobox	Liver	No	No	Yes	No	1.022	1.221	1.236	-1.104	16.221	1.2	4.048	1.625	6.18	1.133
ENSBTAG00000033299	protein_coding	25	1366647	1368479	-1	IGFALS	Bos taurus insulin-like growth factor binding protein, acid labile subunit (IGFALS), mRNA.	Liver	No	Yes	No	No	0.156	NA	0.142	NA	15.8	-1.484	0.346	1.31	0.445	1.84
ENSBTAG00000040070	protein_coding	29	41378327	41381132	1	SCGB1D	Secretoglobin family 1D member	Liver	No	Yes	No	No	0.694	2.906	0.009	NA	15.748	-1.019	0.028	NA	0.45	6.968
ENSBTAG00000006599	protein_coding	5	56334244	56335809	-1	INHBE	inhibin, beta E	Liver	No	Yes	No	No	1.344	-1.503	0.003	NA	15.677	1.091	0.019	NA	0.091	NA
ENSBTAG00000017194	protein_coding	21	70269910	70292666	1	ASPG	asparaginase	Liver	No	Yes	No	No	0.045	NA	0.034	NA	15.596	-1.175	0.083	NA	1.136	-1.715
ENSBTAG00000014652	protein_coding	3	114192084	114278198	1	TRPM8	transient receptor potential cation channel, subfamily M, member 8	Liver	No	Yes	No	Yes	1.631	-1.182	0.024	NA	15.477	1.441	0.095	NA	0.771	1.1
ENSBTAG00000003120	protein_coding	2	17084655	17448607	1	ZNF385B	zinc finger protein 385B	Liver	Yes	No	No	No	12.225	-1.121	13.103	-1.244	15.374	-1.045	1.406	1.791	14.273	-1.99
ENSBTAG00000001346	protein_coding	4	99767237	99786672	1	STRA8	stimulated by retinoic acid 8	Liver	Yes	No	No	No	3.819	1.218	7.134	1.306	15.357	1.566	13.631	1.625	11.047	1.556
ENSBTAG00000009314	protein_coding	3	89962131	90041688	1	C1orf168	chromosome 1 open reading frame 168	Liver	Yes	No	No	No	14.19	-1.032	1.967	-1.283	15.267	-1.05	10.408	-1.819	9.514	-1.292
ENSBTAG00000014533	protein_coding	4	107069037	107094430	-1	KEL	Kell blood group, metallo-endopeptidase	Liver	No	Yes	No	No	0.028	NA	0.011	NA	14.947	1.269	0.03	NA	0.067	NA
ENSBTAG00000007901	protein_coding	7	18767695	18834685	-1	ADGRE1	adhesion G protein-coupled receptor E1	Liver	No	Yes	No	No	0.183	NA	0.069	NA	14.87	-1.312	0.343	-1.355	0.378	1.595
ENSBTAG00000011600	protein_coding	13	35600313	35626614	1	MAP3K8	mitogen-activated protein kinase kinase kinase 8	Liver	No	Yes	No	No	3.317	-1.02	2.511	-1.221	14.479	-1.075	3.498	2.305	5.085	1.053
ENSBTAG00000030423	protein_coding	5	100346463	100355669	-1	CLEC1B	C-type lectin domain family 1, member B	Liver	No	Yes	No	No	0.088	NA	0.041	NA	14.293	-1.073	0.114	NA	0.179	NA
ENSBTAG00000044132	protein_coding	18	55745678	55751319	-1	NTN5	netrin 5	Liver	No	Yes	No	No	0.08	NA	0.205	1.186	14.109	1.026	0.623	1.359	0.064	NA
ENSBTAG00000016813	protein_coding	17	6636917	6684756	1	SH3D19	SH3 domain containing 19	Liver	No	No	No	Yes	8.35	1.151	4.027	1.195	13.833	1.205	5.516	1	11.51	-1.187
ENSBTAG00000047323	protein_coding	28	29087621	29095422	-1		Oncoprotein-induced transcript 3 protein	Liver	No	Yes	No	No	0.052	NA	0.022	NA	13.794	-1.056	0.089	NA	0.317	1.073
ENSBTAG00000031772	protein_coding	18	46696420	46711973	-1	PRODH2	proline dehydrogenase (oxidase) 2	Liver	No	Yes	No	No	0.061	NA	0.015	NA	13.588	-1.528	0.74	5.97	0.06	NA
ENSBTAG00000006010	protein_coding	5	67612447	67784730	1	STAB2	stabilin-2 precursor	Liver	No	Yes	No	No	0.145	NA	0.041	NA	13.477	-1.101	0.073	NA	0.198	NA
ENSBTAG00000022570	protein_coding	13	44064647	44085039	-1		Prostaglandin F synthase 2	Liver	Yes	No	No	No	0.207	-1.05	12.979	1.037	13.476	-1.099	2.855	4.334	0.92	4.286
ENSBTAG00000025258	protein_coding	19	14514200	14548145	-1		Uncharacterized protein	Liver	Yes	No	No	No	3.139	8.601	2.207	1.893	13.393	-1.939	1.203	1.678	1.027	2.115
ENSBTAG00000009798	protein_coding	23	33102946	33246914	1	DCDC2	doublecortin domain containing 2	Liver	No	Yes	No	No	0.364	-1.171	0.036	NA	13.273	1.297	0.164	NA	0.276	2.046
ENSBTAG00000006934	protein_coding	21	34724307	34734990	1	CYP11A1	cytochrome P450, family 11, subfamily A, polypeptide 1	Liver	No	Yes	No	No	0.733	-1.014	0.031	NA	13.225	1.578	0.047	NA	0.207	1.342
ENSBTAG00000021007	protein_coding	15	52572873	52583867	1	FOLR1	folate receptor alpha precursor	Liver	No	Yes	No	No	0.327	1.838	0.057	NA	13.047	1.16	0.22	6.06	1.86	2.054
ENSBTAG00000004305	protein_coding	16	65128481	65134057	-1	RGS16	regulator of G-protein signaling 16	Liver	Yes	No	No	No	1.411	1.667	3.072	1.109	12.744	1.047	3.517	1.234	4.758	1.689
ENSBTAG00000010151	protein_coding	18	13389828	13412237	-1	CA5A	carbonic anhydrase VA, mitochondrial	Liver	No	Yes	No	No	0.158	NA	0.278	1.615	12.711	1.303	0.281	-1.185	0.102	NA
ENSBTAG00000004414	protein_coding	16	24125199	24137830	-1	SLC30A10	solute carrier family 30, member 10	Liver	Yes	No	No	No	0.066	NA	0.06	NA	12.414	1.014	0.078	NA	10.044	-2.345
ENSBTAG00000017882	protein_coding	1	145885350	145887681	1	LRRC3	leucine rich repeat containing 3	Liver	No	Yes	No	No	0.904	-1.003	0.191	NA	12.329	1.01	1.179	1.138	0.391	1.289
ENSBTAG00000007440	protein_coding	8	39050748	39061810	-1	MLANA	melan-A	Liver	No	Yes	No	Yes	1.256	-1	0.398	1.257	12.235	-1.459	1.13	-1.369	0.842	1.358
ENSBTAG00000017716	protein_coding	21	67072575	67100143	-1	BEGAIN	brain-enriched guanylate kinase-associated	Liver	No	Yes	No	No	0.857	-1.065	0.114	NA	12.17	-1.014	0.909	1.397	0.482	1.288
ENSBTAG00000013353	protein_coding	18	65732473	65755773	1	ZNF274	zinc finger protein 274	Liver	No	No	Yes	No	6.897	1.022	2.141	-1.004	12.127	1.12	6.869	1.075	8.145	-1.058
ENSBTAG00000008349	protein_coding	23	29860782	29868157	1	ZNF311	zinc finger protein 311	Liver	No	No	Yes	No	8.23	-1.08	1.456	-1.165	12.047	1.131	4.279	-1.011	9.65	-1.22
ENSBTAG00000006986	protein_coding	6	26695825	26714361	1		Uncharacterized protein	Liver	No	Yes	No	No	0.399	-1.435	0.045	NA	11.996	-1.145	0.029	NA	0.14	NA
ENSBTAG00000018287	protein_coding	7	48858234	48904411	1	SLC25A48	solute carrier family 25, member 48	Liver	No	Yes	No	Yes	0.125	NA	0.08	NA	11.967	1.224	0.039	NA	0.071	NA
ENSBTAG00000014543	protein_coding	4	96581220	97047201	-1	PLXNA4	plexin A4	Liver	No	Yes	No	No	2.977	-1.05	1.377	-1.295	11.833	-1.017	1.882	1.415	2.355	-1.971
ENSBTAG00000002340	protein_coding	4	72833497	72862043	-1	STEAP4	STEAP family member 4	Liver	No	No	No	Yes	0.342	1.243	1.318	1.654	11.781	-1.535	1.323	1.124	0.774	-1.084
ENSBTAG00000011809	protein_coding	29	46123752	46126289	-1	NUDT8	nudix (nucleoside diphosphate linked moiety X)-type motif 8	Liver	No	No	No	Yes	1.759	1.066	6.925	1.046	11.535	1.005	3.049	1.033	11.287	1.065
ENSBTAG00000032642	protein_coding	23	24935523	24957718	-1		Glutathione S-transferase	Liver	Yes	No	No	No	0.197	NA	0.043	NA	11.43	1.915	1.334	1.116	1.035	1.309
ENSBTAG00000020979	protein_coding	19	37725131	37744573	-1	NGFR	nerve growth factor receptor	Liver	No	Yes	No	No	0.677	1.289	0.412	1.522	11.29	1.1	0.644	1.695	1.045	1.053
ENSBTAG00000016045	protein_coding	11	85205522	85233638	-1	TRIB2	tribbles pseudokinase 2	Liver	Yes	No	No	No	6.149	-1.219	2.12	1.004	11.142	-1.256	5.02	1.157	3.303	-1.152
ENSBTAG00000018326	protein_coding	18	46057592	46066618	1	FXYD7	FXYD domain containing ion transport regulator 7	Liver	No	Yes	No	No	0.224	1.896	0.489	-1.138	10.358	1.088	0.803	1.586	1.106	1.254
ENSBTAG00000045969	protein_coding	5	57303355	57304738	1	APON	ApoN protein; Uncharacterized protein	Liver	No	Yes	No	No	0.03	NA	0.018	NA	10.202	-1.099	0.044	NA	0.049	NA
ENSBTAG00000039302	protein_coding	7	15880798	15884598	-1	ANGPTL6	angiopoietin-like 6	Liver	No	Yes	No	No	1.371	1.125	0.112	NA	10.143	1.019	0.279	1.385	2.388	-1.083
ENSBTAG00000046152	protein_coding	4	106123753	106206190	1	MGAM	maltase-glucoamylase	Liver	Yes	No	No	No	0.037	NA	0.017	NA	10.085	-1.008	0.039	NA	5.031	-3.197
ENSBTAG00000020661	protein_coding	8	96274035	96390357	-1	ABCA1	ATP-binding cassette, sub-family A (ABC1), member 1	Liver	No	No	No	Yes	4.421	1.245	2.579	1.175	10.037	-1.037	5.767	1.666	2.593	-1.077
ENSBTAG00000019665	protein_coding	11	46699166	46706152	1	IL1RN	interleukin 1 receptor antagonist	Liver	Yes	No	No	No	1.978	2.187	0.373	1.775	10.026	-1.05	3.5	2.239	3.84	1.31
ENSBTAG00000011374	protein_coding	8	90649983	90663196	-1	S1PR3	sphingosine-1-phosphate receptor 3	Liver	No	No	No	Yes	2.772	1.089	0.943	1.335	9.96	1.141	1.366	1.066	1.443	-1.109
ENSBTAG00000031351	protein_coding	17	71606712	71619967	-1	SEC14L4	SEC14-like protein 4	Liver	No	Yes	No	No	1.192	-1.288	0.096	NA	9.536	1.271	0.097	NA	1.427	-1.316
ENSBTAG00000006769	protein_coding	3	23813912	23823807	-1	HSD3B	3 beta-hydroxysteroid dehydrogenase/Delta 5-->4-isomerase 3-beta-hydroxy-Delta(5)-steroid dehydrogenase Steroid Delta-isomerase	Liver	No	Yes	No	No	0.261	1.163	0.018	NA	9.51	-1.442	0.151	NA	0.074	NA
ENSBTAG00000007492	protein_coding	11	104474620	104505740	1	ADAMTSL2	ADAMTS-like protein 2 precursor	Liver	Yes	No	No	No	5.182	2.367	1.846	1.065	9.404	-1.119	2.445	1.515	0.889	-1.04
ENSBTAG00000004076	protein_coding	11	25183773	25184957	-1	OXER1	oxoeicosanoid (OXE) receptor 1	Liver	No	Yes	No	No	0.082	NA	0.02	NA	9.075	-1.187	0.091	NA	0.184	NA
ENSBTAG00000000170	protein_coding	17	73292733	73297348	1		Uncharacterized protein	Liver	Yes	No	No	No	0.456	1.828	0.135	NA	9.056	2.332	1.314	1.649	3.553	2.502
ENSBTAG00000047250	protein_coding	1	106878905	106879135	1	SPTSSB	serine palmitoyltransferase, small subunit B	Liver	No	Yes	No	Yes	0.15	NA	0.069	NA	9.023	1.053	0.148	NA	2.183	7.927
ENSBTAG00000003492	protein_coding	21	61025472	61032824	-1		Uncharacterized protein	Liver	No	Yes	No	No	0.017	NA	0.006	NA	8.82	-1.338	0.024	NA	0.149	NA
ENSBTAG00000039664	processed_pseudogene	22	49660685	49661474	1			Liver	Yes	No	No	No	1.287	-5.529	0.537	-5.089	8.728	-2.154	1.622	-6.758	1.919	-88.214
ENSBTAG00000047646	protein_coding	4	40432906	40457597	-1		Uncharacterized protein	Liver	No	Yes	No	No	0.06	NA	0.022	NA	8.655	1.449	0.215	-3.034	0.105	NA
ENSBTAG00000000476	protein_coding	1	83429600	83434371	1	THPO	thrombopoietin	Liver	No	Yes	No	No	0.391	1.265	1.056	-1.033	8.631	-1.056	0.36	1.458	0.598	1.611
ENSBTAG00000019916	protein_coding	21	61618876	61653533	-1	CLMN	calmin (calponin-like, transmembrane)	Liver	No	Yes	No	No	2.206	1.191	0.803	1.155	8.523	-1.113	2.379	1.208	2.229	1.163
ENSBTAG00000009658	protein_coding	11	66762701	66788487	1	PLEK	pleckstrin	Liver	Yes	No	No	No	0.923	1.693	1.555	1.126	8.429	1.135	5.181	4.586	4.891	-1.155
ENSBTAG00000046470	protein_coding	10	57712108	57744837	1	ONECUT1	one cut homeobox 1	Liver	No	Yes	No	No	0.131	NA	0.002	NA	8.284	-1.011	0.039	NA	0.089	NA
ENSBTAG00000017343	protein_coding	14	47263662	47281305	-1	COLEC10	collectin sub-family member 10 (C-type lectin)	Liver	No	Yes	No	No	0.935	-1.093	0.111	NA	8.272	-1.004	0.525	1.072	0.178	NA
ENSBTAG00000013338	protein_coding	18	43435073	43466267	-1	SLC7A9	solute carrier family 7 (amino acid transporter light chain, bo,+ system), member 9	Liver	No	Yes	No	No	0.113	NA	0.016	NA	7.818	1.064	0.081	NA	0.094	NA
ENSBTAG00000018416	protein_coding	19	28873595	28886401	-1	CCDC42	coiled-coil domain containing 42	Liver	No	Yes	No	No	0.116	NA	0.239	1.2	7.754	1.138	0.045	NA	0.423	-1.343
ENSBTAG00000021050	protein_coding	2	120925717	120933239	-1	ECEL1	endothelin converting enzyme-like 1	Liver	Yes	No	No	No	0.056	NA	0.009	NA	7.574	-1.069	0.015	NA	0.132	NA
ENSBTAG00000002497	protein_coding	23	45093668	45111322	1	ELOVL2	ELOVL fatty acid elongase 2	Liver	No	Yes	No	No	1.157	-1.33	0.157	NA	7.213	1.492	0.362	1.469	1.111	1.729
ENSBTAG00000004364	protein_coding	11	47736288	47754240	-1	THNSL2	threonine synthase-like 2 (S. cerevisiae)	Liver	No	Yes	No	No	2.872	1.131	2.202	1.153	6.913	1.126	2.87	1.007	2.968	-1.133
ENSBTAG00000014848	protein_coding	2	126892710	126894458	1	NR0B2	nuclear receptor subfamily 0, group B, member 2	Liver	Yes	No	No	No	0.02	NA	0.07	NA	6.697	-1.399	0.015	NA	2.92	-2.446
ENSBTAG00000003658	protein_coding	4	44892394	45289293	-1	RELN	reelin precursor	Liver	No	Yes	No	No	0.909	-1.022	0.976	1.037	6.529	1.004	0.738	1.379	1.435	-1.22
ENSBTAG00000012407	protein_coding	13	41910591	41911910	-1	FOXA2	forkhead box A2	Liver	No	Yes	No	No	0.043	NA	0.03	NA	6.5	-1.035	0.042	NA	1.352	1.738
ENSBTAG00000039937	protein_coding	16	42440211	42493773	-1	TNFRSF8	tumor necrosis factor receptor superfamily, member 8	Liver	No	Yes	No	No	0.073	NA	0.259	-1.159	6.411	1.179	0.191	NA	0.898	1.048
ENSBTAG00000014370	protein_coding	18	15541254	15594951	-1	NETO2	neuropilin (NRP) and tolloid (TLL)-like 2	Liver	No	Yes	No	No	0.841	-1.4	0.077	NA	6.343	1.125	0.078	NA	0.662	-1.424
ENSBTAG00000013167	protein_coding	13	51945279	51962376	1	SIGLEC1	sialic acid binding Ig-like lectin 1, sialoadhesin	Liver	No	No	No	Yes	0.265	1.536	0.314	1.52	6.27	-1.083	1.603	1.09	0.553	1.414
ENSBTAG00000002803	protein_coding	11	44768842	44785035	-1	SULT1C3	sulfotransferase family, cytosolic, 1C, member 3	Liver	Yes	No	No	No	0.104	NA	0.27	1.142	6.145	-1.541	0.165	NA	1.595	-3.518
ENSBTAG00000017251	protein_coding	23	9853166	9942504	-1	SLC26A8	solute carrier family 26 (anion exchanger), member 8	Liver	No	Yes	No	No	0.424	1.067	0.074	NA	6.074	1.054	0.276	-1.086	0.624	1.163
ENSBTAG00000005004	protein_coding	28	42612012	42616128	-1	GDF2	growth differentiation factor 2	Liver	No	Yes	No	No	0.036	NA	0.001	NA	6.029	1.009	0.018	NA	0.026	NA
ENSBTAG00000006988	protein_coding	11	9972882	10067164	1	M1AP	meiosis 1 associated protein	Liver	No	No	No	Yes	0.723	1.194	0.343	1.051	6.007	1.053	1.742	1.207	4.277	-1.132
ENSBTAG00000010445	protein_coding	3	59874336	59892332	-1	DNASE2B	deoxyribonuclease II beta	Liver	No	Yes	No	No	0.035	NA	0.006	NA	5.893	1.343	0.024	NA	0.072	NA
ENSBTAG00000048034	protein_coding	19	27204703	27206013	1	GLTPD2	glycolipid transfer protein domain containing 2	Liver	No	Yes	No	No	0.905	-1.094	0.059	NA	5.664	-1.104	0.092	NA	0.971	1.03
ENSBTAG00000033195	protein_coding	9	27271801	27348055	-1		Sodium/potassium-transporting ATPase subunit beta-1-interacting protein 2	Liver	No	Yes	No	No	1.233	1.214	0.435	-1.003	5.359	-1.01	0.398	1.491	1.117	-1.452
ENSBTAG00000047442	protein_coding	8	49499778	49516927	1		Uncharacterized protein	Liver	Yes	No	No	No	0.127	NA	0.141	NA	5.236	-2.789	1.173	-1.409	1.903	-2.086
ENSBTAG00000021177	protein_coding	28	26985668	27080093	1	ADAMTS14	ADAM metallopeptidase with thrombospondin type 1 motif, 14	Liver	No	Yes	No	No	0.149	NA	0.074	NA	5.213	1.239	0.16	NA	0.395	-1.001
ENSBTAG00000011952	protein_coding	6	87035926	87094952	-1	SULT1E1	sulfotransferase family 1E, estrogen-preferring, member 1	Liver	No	No	No	Yes	0.065	NA	0.022	NA	4.918	-3.043	0.055	NA	0.095	NA
ENSBTAG00000001582	protein_coding	4	99118954	99140956	1		Uncharacterized protein	Liver	Yes	No	No	No	0.16	NA	0.032	NA	4.734	-1.991	0.15	NA	0.069	NA
ENSBTAG00000014169	protein_coding	X	51118208	51246606	1	PCDH19	protocadherin 19	Liver	No	No	No	Yes	2.08	-1.325	0.147	NA	4.389	-1.122	0.2	NA	0.13	NA
ENSBTAG00000008571	protein_coding	17	57065816	57343548	1	CUX2	cut-like homeobox 2	Liver	No	No	No	Yes	1.177	3.168	0.167	NA	4.117	-1.035	0.123	NA	0.45	-1.24
ENSBTAG00000015093	protein_coding	11	104373528	104407288	1	ADAMTS13	ADAM metallopeptidase with thrombospondin type 1 motif, 13	Liver	No	No	No	Yes	0.235	-1.198	0.018	NA	3.982	-1.043	0.021	NA	1.425	-1.31
ENSBTAG00000014628	protein_coding	17	63611774	63640159	-1	OAS2	2'-5'-oligoadenylate synthase 2	Liver	Yes	No	No	No	2.532	1.979	1.09	2.006	3.945	1.701	2.258	1.903	2.998	-1.241
ENSBTAG00000019741	protein_coding	5	102025881	102035208	-1	C3AR1	complement component 3a receptor 1	Liver	Yes	No	No	No	1.549	1.576	1.368	1.454	3.89	-1.141	2.528	2.243	3.737	1.246
ENSBTAG00000006343	protein_coding	11	6721485	6757777	1	IL1R2	interleukin 1 receptor, type II	Liver	Yes	No	No	No	0.092	NA	0.153	NA	3.564	-2.526	0.17	NA	0.731	1.187
ENSBTAG00000014442	protein_coding	13	55530681	55537451	-1	MTG2	mitochondrial ribosome-associated GTPase 2	Liver	No	No	No	Yes	2.983	-1.088	2.288	-1.143	3.196	-1.007	2.247	-1.052	3.131	1.084
ENSBTAG00000047511	protein_coding	8	107410463	107471104	-1		Uncharacterized protein	Liver	No	No	No	Yes	2.567	-1.071	0.18	NA	3.125	-1.15	0.337	1.07	0.512	1.917
ENSBTAG00000009386	protein_coding	16	42765851	42788588	-1	C1orf167	chromosome 1 open reading frame 167	Liver	No	No	No	Yes	0.731	-1.06	1.045	1.051	2.651	-1.608	0.501	1.378	1.472	-1.1
ENSBTAG00000013106	protein_coding	18	57194637	57205675	1	C19orf81	chromosome 19 open reading frame 81	Liver	Yes	No	No	No	1.11	1.523	0.024	NA	2.471	-3.467	0.141	NA	0.149	NA
ENSBTAG00000039406	processed_pseudogene	26	5717207	5718151	-1			Liver	Yes	No	No	No	0.251	26.52	0.922	17.838	2.357	4.628	1.536	10.987	0.952	20.146
ENSBTAG00000020713	protein_coding	9	61064369	61222077	1	BACH2	BTB and CNC homology 1, basic leucine zipper transcription factor 2	Liver	No	No	Yes	No	0.965	1.252	1.006	-1.382	2.202	1.109	0.587	1.113	1.876	-1.704
ENSBTAG00000044115	protein_coding	X	60165467	60168537	1	RIPPLY1	ripply transcriptional repressor 1	Liver	No	No	No	Yes	0.031	NA	0.065	NA	2.103	1.189	0.072	NA	0.201	1.875
ENSBTAG00000018731	protein_coding	1	46322718	46323776	1	FAM172A	family with sequence similarity 172, member A	Liver	No	No	No	Yes	1.805	1.04	0.434	1.044	2.028	1.026	0.659	-1.13	1.511	-1.006
ENSBTAG00000032485	protein_coding	X	68428002	68491176	-1	LHFPL1	lipoma HMGIC fusion partner-like 1	Liver	Yes	No	No	Yes	0.835	-1.622	0.506	-1.175	1.28	5.668	0.983	1.863	1.172	1.044
ENSBTAG00000044171	protein_coding	16	28441400	28580230	1	CNIH3	cornichon family AMPA receptor auxiliary protein 3	Liver	Yes	No	No	No	1.113	-1.201	0.312	-1.178	1.174	3.271	0.391	1.148	1.011	1.294
ENSBTAG00000023718	protein_coding	1	2462828	2476977	-1	MRAP	melanocortin 2 receptor accessory protein	Liver	Yes	No	No	No	0.252	-1.511	0.089	NA	1.163	-2.67	0.294	1.045	0.327	1.663
ENSBTAG00000001562	protein_coding	5	25929035	25936083	1	NFE2	nuclear factor, erythroid 2	Liver	No	No	Yes	No	0.518	-1.144	0.506	3.366	1.094	-1.081	0.566	1.136	0.425	1.204
ENSBTAG00000027727	protein_coding	7	104890336	105010126	-1		Uncharacterized protein	Liver	No	No	No	Yes	0.137	NA	0.083	NA	1.051	1.215	0.211	1.139	0.198	NA
ENSBTAG00000007798	protein_coding	X	85556424	85577736	-1	DGAT2L6	Diacylglycerol O-acyltransferase 2-like protein 6	Liver	No	No	No	Yes	0.193	NA	0.12	NA	0.555	1.126	0.194	NA	0.482	-1.159
ENSBTAG00000009832	protein_coding	4	108488052	108493401	-1	NOBOX	NOBOX oogenesis homeobox	Liver	No	No	Yes	No	0.41	1.014	0.086	NA	0.497	-1.268	0.201	1.201	0.478	1.283
ENSBTAG00000039241	protein_coding	10	26493105	26494100	1	OR6S1	olfactory receptor, family 6, subfamily S, member 1	Liver	No	No	No	Yes	0.014	NA	0.003	NA	0.293	-1.928	0.003	NA	0.021	NA
ENSBTAG00000011666	protein_coding	29	18084681	18090595	-1	THRSP	thyroid hormone responsive	Adipose	Yes	No	No	No	4.417	-1.945	38.144	-2.875	13.897	1.532	5241.81	-1.596	6.9	1.16
ENSBTAG00000045728	protein_coding	26	21141592	21148318	-1	SCD	acyl-CoA desaturase	Adipose	Yes	No	No	No	9.3	-1.498	75.758	-1.706	17.82	1.334	2833.11	-1.588	38.789	-1.101
ENSBTAG00000047957	protein_coding	26	21132751	21133969	1	SCD	stearoyl-CoA desaturase (delta-9-desaturase)	Adipose	Yes	No	No	No	5.224	-1.331	39.95	-1.558	8.897	1.143	1385.95	-1.614	18.892	-1.021
ENSBTAG00000015980	protein_coding	19	51384922	51403614	1	FASN	fatty acid synthase	Adipose	Yes	No	No	No	13.28	-1.06	29.069	-1.932	3.097	1.247	1214.04	-1.507	11.569	1.29
ENSBTAG00000019147	protein_coding	14	24955079	24956324	-1	RPS20	ribosomal protein S20	Adipose	No	No	No	Yes	839.096	-1.05	708.326	1.164	397.799	-1.01	1067.46	1.161	1018.91	1.28
ENSBTAG00000013358	protein_coding	7	84523780	84525639	-1	RPS23	ribosomal protein S23	Adipose	Yes	No	No	No	401.491	-1.564	305.639	-1.349	153.857	-1.26	730.587	-1.436	482.429	-1.061
ENSBTAG00000015350	protein_coding	21	21502826	21516686	-1	PLIN1	perilipin 1	Adipose	No	Yes	No	No	2.501	-1.56	9.932	-1.534	1.204	1.564	632.687	-1.096	2.411	1.226
ENSBTAG00000010564	protein_coding	6	16376642	16510240	1	ELOVL6	ELOVL fatty acid elongase 6	Adipose	Yes	No	No	No	13.546	-1.078	7.769	-2.48	11.489	1.112	525.293	-1.596	22.708	-1.013
ENSBTAG00000038321	protein_coding	18	51216019	51227395	1	LIPE	lipase, hormone-sensitive	Adipose	No	Yes	No	No	2.078	-1.254	8.105	-1.327	0.539	1.6	400.555	-1.105	2.305	1.102
ENSBTAG00000019915	protein_coding	8	112578066	112639758	1	GSN	gelsolin	Adipose	Yes	No	No	No	26.953	1.402	275.59	1.282	6.641	-1.036	391.714	1.165	73.332	1.23
ENSBTAG00000020105	protein_coding	8	76468680	76484933	-1		Uncharacterized protein	Adipose	Yes	No	No	No	0.55	-2.63	50.897	1.006	0.319	1.928	379.881	-1.19	4.099	-2.724
ENSBTAG00000019379	protein_coding	19	22167563	22186258	-1	TUSC5	tumor suppressor candidate 5	Adipose	No	Yes	No	No	0.389	-3.56	8.122	-1.576	0.269	2.254	321.293	-1.081	0.778	2.262
ENSBTAG00000011917	protein_coding	26	32963414	33003349	-1	GPAM	glycerol-3-phosphate acyltransferase, mitochondrial	Adipose	Yes	No	No	No	2.951	-1.199	11.905	-1.169	10.745	1.377	283.419	-1.224	10.268	-1.662
ENSBTAG00000009570	protein_coding	7	16878927	16880796	1	C19orf80	chromosome 19 open reading frame 80	Adipose	Yes	No	No	No	0.206	1.111	4.819	-4.48	42.142	-1.153	279.452	-2.462	0.912	-1.214
ENSBTAG00000020636	protein_coding	5	71475847	71926718	-1	SYN3	synapsin III	Adipose	No	No	No	Yes	107.119	1.178	106.118	-1.046	48.709	1.181	256.999	1.073	49.351	1.016
ENSBTAG00000013411	protein_coding	16	45401695	45416462	1		Alpha-enolase	Adipose	No	No	Yes	No	109.996	1.142	70.872	1.104	117.53	-1.033	244.896	-1.167	146.781	1.172
ENSBTAG00000004344	protein_coding	27	14223449	14288333	-1	ACSL1	acyl-CoA synthetase long-chain family member 1	Adipose	Yes	No	No	Yes	34.617	-1.327	77.752	1.013	162.165	-1.389	236.362	-1.338	92.412	-1.513
ENSBTAG00000031188	protein_coding	13	68119517	68129193	1	ADIG	adipogenin	Adipose	No	Yes	No	No	0.391	-2.814	4.254	-1.939	0.263	1.405	229.893	-1.112	0.572	1.478
ENSBTAG00000011934	protein_coding	10	20870284	20878569	-1	PCK2	phosphoenolpyruvate carboxykinase 2 (mitochondrial)	Adipose	Yes	No	No	No	6.486	1.057	4.505	-2.117	79.149	-1.006	202.94	-1.366	55.54	-1.179
ENSBTAG00000014911	protein_coding	4	93249874	93266624	1	LEP	leptin	Adipose	No	Yes	No	No	0.339	-2.775	1.252	-2.17	0.288	2.315	192.623	-1.324	0.435	1.168
ENSBTAG00000021048	protein_coding	15	42911044	42913326	-1	ADM	adrenomedullin	Adipose	Yes	No	No	No	10.732	4.569	11.232	1.063	7.538	1.018	192.324	1.265	7.601	1.202
ENSBTAG00000017567	protein_coding	19	13752492	13996058	-1	ACACA	acetyl-CoA carboxylase alpha	Adipose	Yes	Yes	No	No	6.127	-1.042	5.048	-1.901	4.219	-1.009	184.421	-1.546	6.375	-1.289
ENSBTAG00000003548	protein_coding	29	46087142	46090005	1	GSTP1	glutathione S-transferase pi 1	Adipose	No	No	No	Yes	71.116	1.015	125.678	1.103	21.512	-1.153	180.645	1.035	114.292	1.181
ENSBTAG00000017753	protein_coding	1	9607382	9921004	1	APP	amyloid beta (A4) precursor protein	Adipose	No	No	No	Yes	157.703	-1.117	63.493	1.042	23.95	1.022	179.941	1.061	132.836	-1.16
ENSBTAG00000034373	protein_coding	18	9512739	10162782	1	CDH13	cadherin-13 precursor	Adipose	No	No	No	Yes	65.516	-1.224	44.219	-1.066	2.921	-1.416	167.074	-1.185	4.549	-1.208
ENSBTAG00000001657	protein_coding	29	9613012	9665840	1	PICALM	phosphatidylinositol-binding clathrin assembly protein	Adipose	No	No	No	Yes	38.677	1.044	26.541	-1.123	67.697	1.07	163.574	-1.04	92.6	-1.333
ENSBTAG00000026283	protein_coding	14	28700905	28888284	-1	ASPH	aspartate beta-hydroxylase	Adipose	No	No	No	Yes	34.884	-1.121	75.687	-1.172	33.14	1.028	151.588	-1.129	41.087	-1.114
ENSBTAG00000001333	protein_coding	22	57366997	57489590	-1	PPARG	peroxisome proliferator-activated receptor gamma	Adipose	Yes	No	No	No	0.662	-1.251	3.236	-1.542	1.229	1.13	149.862	-1.027	21.035	-1.604
ENSBTAG00000003711	protein_coding	11	28576347	28668899	1	EPAS1	endothelial PAS domain protein 1	Adipose	No	No	Yes	No	24.289	-1.03	23.838	1.172	35.577	1.118	139.404	1.054	26.194	-1.108
ENSBTAG00000017040	protein_coding	14	2624758	2628462	-1	LY6E	lymphocyte antigen 6 complex, locus E	Adipose	Yes	No	No	No	92.562	1.008	17.04	1.001	14.701	-1.195	138.053	-2.065	23.745	-1.111
ENSBTAG00000017946	protein_coding	28	41921827	41924801	1		Uncharacterized protein	Adipose	No	Yes	No	No	1.938	1.107	1.732	-1.211	0.302	1.768	134.703	1.049	1.889	1.076
ENSBTAG00000019203	protein_coding	3	16887102	16888570	1	S100A4	S100 calcium binding protein A4	Adipose	Yes	No	No	No	37.121	4.455	109.387	1.177	4.749	-1.134	116.481	1.567	24.657	1.354
ENSBTAG00000020908	protein_coding	5	5575920	5612121	-1	NAP1L1	Nucleosome assembly protein 1-like 1	Adipose	No	No	No	Yes	111.405	1.11	49.909	1.123	33.294	1.208	115.343	1.366	113.261	1.233
ENSBTAG00000015670	protein_coding	X	64404549	64659083	1	PAK3	serine/threonine-protein kinase PAK 3	Adipose	No	No	No	Yes	47.35	1.151	3.523	-1.218	1.95	-1.645	109.597	-1.024	6	-1.322
ENSBTAG00000000746	protein_coding	1	44857815	44928998	1	KAT2B	K(lysine) acetyltransferase 2B	Adipose	No	No	No	Yes	27.771	1.221	36.198	-1.082	22.732	1.137	104.248	-1.276	27.988	-1.256
ENSBTAG00000021287	protein_coding	5	53987909	54214799	-1	SLC16A7	solute carrier family 16 (monocarboxylate transporter), member 7	Adipose	No	No	No	Yes	11.371	-1.21	5.58	-1.314	20.273	1.061	99.939	-1.327	5.379	1.167
ENSBTAG00000018723	protein_coding	16	53069568	53074055	-1	SLC25A34	solute carrier family 25, member 34	Adipose	Yes	No	No	No	2.864	-1.276	61.383	-1.004	2.461	-1.739	99.471	-1.259	29.997	-1.203
ENSBTAG00000002910	protein_coding	3	94016558	94046956	1	ECHDC2	enoyl CoA hydratase domain containing 2	Adipose	Yes	No	No	No	17.135	1.053	14.952	-1.543	75.639	-1.129	98.406	-1.522	33.574	-1.744
ENSBTAG00000019910	protein_coding	14	26412824	26447192	1	SDCBP	syndecan binding protein (syntenin)	Adipose	No	No	No	Yes	54.479	-1.032	26.059	-1.031	32.876	-1.064	95.469	1.298	94.576	1.024
ENSBTAG00000004432	protein_coding	X	63497121	63590236	-1	CHRDL1	chordin-like 1	Adipose	No	No	No	Yes	13.771	1.017	8.793	-1.175	2.12	-1.391	93.982	-1.294	8.327	-1.139
ENSBTAG00000004037	protein_coding	3	87841042	87843087	1	JUN	jun proto-oncogene	Adipose	No	No	Yes	No	48.553	-1.359	64.007	1.231	7.201	-1.242	91.059	1.356	16.603	1.111
ENSBTAG00000017592	protein_coding	6	100070895	100141603	1	AGPAT9	1-acylglycerol-3-phosphate O-acyltransferase 9	Adipose	Yes	No	No	No	9.147	-1.168	2.769	-1.356	7.562	-1.175	87.831	-1.034	39.813	-1.643
ENSBTAG00000047502	protein_coding	23	9521254	9637802	-1	FKBP5	FK506 binding protein 5	Adipose	Yes	No	No	No	46.836	-1.205	37.439	-1.586	31.348	-1.148	87.654	-1.364	35.302	-1.305
ENSBTAG00000020641	protein_coding	3	34126163	34147197	1	PSMA5	proteasome (prosome, macropain) subunit, alpha type, 5	Adipose	No	No	No	Yes	47.226	-1.005	55.989	-1.029	40.596	-1.059	86.56	1.042	82.594	1.095
ENSBTAG00000006689	protein_coding	26	33093955	33113586	1	TECTB	tectorin beta	Adipose	No	Yes	No	No	0.073	NA	0.378	-1.92	0.071	NA	75.917	-2.021	0.203	-1.428
ENSBTAG00000000133	protein_coding	19	27921927	27923997	1	CD68	CD68 molecule	Adipose	Yes	No	No	No	3.294	1.003	3.406	1.198	26.962	-1.174	69.79	3.396	16.558	1.338
ENSBTAG00000000448	protein_coding	1	72572941	72608810	-1	BDH1	3-hydroxybutyrate dehydrogenase, type 1	Adipose	Yes	No	No	No	21.46	-1.808	16.216	1.246	0.146	NA	68.76	-2.479	2.58	2.107
ENSBTAG00000034077	protein_coding	13	64234645	64239783	1	ASIP	agouti signaling protein	Adipose	Yes	No	No	No	37.704	-1.227	23.469	-1.207	24.226	-1.25	68.541	-1.309	54.853	1.02
ENSBTAG00000002092	protein_coding	23	10836790	10848749	1	PI16	peptidase inhibitor 16	Adipose	Yes	No	No	No	3.727	2.004	13.055	1.525	1.001	1.027	67.679	1.187	4.332	1.275
ENSBTAG00000021211	protein_coding	16	37106633	37143040	-1	DPT	dermatopontin	Adipose	Yes	No	No	No	1.309	2.327	43.406	1.179	4.273	1.024	66.163	1.359	30.279	1.48
ENSBTAG00000018694	protein_coding	5	10731241	10905490	1	ACSS3	acyl-CoA synthetase short-chain family member 3	Adipose	No	No	No	Yes	23.946	1.096	5.16	-1.283	50.998	1.076	62.357	-1.299	31.139	-1.331
ENSBTAG00000005715	protein_coding	26	25872737	25875735	1	FUOM	fucose mutarotase	Adipose	Yes	No	No	No	10.36	-1.155	18.52	-1.198	20.9	-1.338	61.188	-1.131	35.331	-1.034
ENSBTAG00000030920	protein_coding	15	80020432	80064753	-1		Uncharacterized protein	Adipose	Yes	No	No	No	0.508	-1.307	1.048	-2.712	0.109	NA	59.086	-25.662	0.213	-2.666
ENSBTAG00000016818	protein_coding	2	122784558	122889605	-1	ZCCHC17	zinc finger, CCHC domain containing 17	Adipose	No	No	No	Yes	47.273	-1.015	44.998	-1.051	24.703	1.047	58.439	-1.121	49.733	1.001
ENSBTAG00000011412	protein_coding	4	49263419	49339822	-1	LAMB1	laminin subunit beta-1 precursor	Adipose	No	No	No	Yes	10.448	1.05	11.904	-1	6.436	-1.056	57.926	1.17	18.056	-1.087
ENSBTAG00000008922	protein_coding	5	74226738	74228722	1	APOL6	apolipoprotein L, 6	Adipose	No	Yes	No	No	0.111	NA	0.899	-1.648	0.06	NA	57.444	1.08	0.251	1.859
ENSBTAG00000011699	protein_coding	7	16154276	16158004	-1	CDC37	cell division cycle 37	Adipose	No	No	No	Yes	17.397	1.051	25.381	-1.017	8.948	-1.089	55.285	1.28	14.652	1.121
ENSBTAG00000003418	protein_coding	X	100070406	100162454	-1	MSN	moesin	Adipose	No	No	No	Yes	18.452	1.027	22.713	1.134	9.896	-1.083	52.557	1.305	24.203	1.008
ENSBTAG00000011613	protein_coding	X	71709928	71806536	1	PLS3	plastin 3	Adipose	No	No	No	Yes	11.455	1.348	12.754	1.07	23.088	1.117	50.88	1.115	4.899	1.474
ENSBTAG00000012383	protein_coding	8	76364232	76378151	1	CHMP5	charged multivesicular body protein 5	Adipose	No	No	No	Yes	45.101	1.044	23.221	-1.082	35.388	1.019	50.043	1.106	48.734	1.058
ENSBTAG00000015188	protein_coding	13	44945068	44952151	1	KLF6	Kruppel-like factor 6	Adipose	No	No	Yes	No	4.788	1.11	14.919	-1.022	8.181	-1.08	49.201	-1.14	12.686	-1.201
ENSBTAG00000019343	protein_coding	23	15467450	15482249	1	MDFI	MyoD family inhibitor	Adipose	No	Yes	No	No	1.369	1.701	0.921	-1.775	0.202	-1.383	47.495	1.206	0.715	1.519
ENSBTAG00000009051	protein_coding	5	57751506	57757615	1	MMP19	matrix metallopeptidase 19	Adipose	Yes	No	No	No	0.398	1.373	1.226	1.211	11.353	-1.205	45.927	6.13	4.572	1.267
ENSBTAG00000007797	protein_coding	X	85588917	85635721	-1	IGBP1	IGBP1 protein; Uncharacterized protein	Adipose	No	No	No	Yes	32.998	1.021	34.865	-1.055	22.648	1.024	45.909	1.151	36.117	-1.098
ENSBTAG00000006367	protein_coding	9	70873221	70876455	-1	CTGF	connective tissue growth factor	Adipose	Yes	No	No	No	17.365	1.076	8.36	-1.051	1.776	-1.009	43.672	1.864	3.094	1.501
ENSBTAG00000007884	protein_coding	19	35234637	35250672	1	SREBF1	sterol regulatory element binding transcription factor 1	Adipose	No	No	Yes	No	16.009	1.008	18.277	-1.099	12.5	-1.172	43.524	-1.012	22.209	-1.219
ENSBTAG00000008105	protein_coding	13	59294500	59308857	-1	RBM38	RNA binding motif protein 38	Adipose	Yes	No	No	No	2.888	3.047	22.94	1.318	1.038	-1.04	43.447	1.048	12.323	1.019
ENSBTAG00000018566	protein_coding	26	18782564	18787376	-1	SFRP5	secreted frizzled-related protein 5	Adipose	No	Yes	No	No	1.11	1.918	2.718	-1.036	0.116	NA	43.128	1.143	2.642	1.318
ENSBTAG00000002082	protein_coding	9	37022764	37026932	-1	MARCKS	myristoylated alanine-rich protein kinase C substrate	Adipose	No	No	No	Yes	30.413	-1.042	14.43	1.277	7.444	-1.071	41.942	1.227	26.784	1.182
ENSBTAG00000018026	protein_coding	22	701104	784959	-1	LANCL2	lanC-like protein 2	Adipose	No	No	No	Yes	27.016	-1.023	18.266	-1.041	11.57	-1.018	41.603	-1.12	21.768	1.017
ENSBTAG00000010362	protein_coding	2	27317638	27380506	-1	NOSTRIN	nitric oxide synthase trafficking	Adipose	No	No	No	Yes	1.907	1.4	5.176	-1.191	11.724	1.108	39.669	-1.061	38.32	-1.089
ENSBTAG00000005681	protein_coding	9	23401999	23590098	-1	ME1	NADP-dependent malic enzyme	Adipose	Yes	No	No	No	17.019	-1.063	6.67	-1.156	0.736	-1.122	39.344	-1.588	1.66	-1.29
ENSBTAG00000004413	protein_coding	7	97345764	97436844	1	RHOBTB3	Rho-related BTB domain containing 3	Adipose	No	No	No	Yes	12.135	-1.083	33.993	1.038	23.989	1.125	38.363	1.042	18.498	-1.212
ENSBTAG00000002362	protein_coding	5	97520910	97524789	-1	APOLD1	apolipoprotein L domain containing 1	Adipose	No	Yes	No	No	1.696	1.092	2.373	-1.105	0.706	-1.072	37.969	-1.057	1.643	-1.036
ENSBTAG00000017685	protein_coding	19	42602486	42626600	-1	JUP	junction plakoglobin	Adipose	No	No	No	Yes	23.581	-1.088	14.265	1.345	6.281	1.009	37.785	-1	24.583	1.09
ENSBTAG00000015844	protein_coding	4	11035479	11039782	-1	TFPI2	tissue factor pathway inhibitor 2	Adipose	Yes	No	No	No	11.454	5.645	21.535	-1.016	7.291	1.011	37.748	1.111	15.102	1.405
ENSBTAG00000038124	protein_coding	3	8033835	8040506	-1	FCGR2C	Fc-gamma-RII-D; Uncharacterized protein	Adipose	No	Yes	No	No	2.012	1.086	0.806	1.027	0.95	-1.164	37.146	-1.172	3.8	1.133
ENSBTAG00000024341	protein_coding	4	69349548	69354521	1	HOXA6	homeobox A6	Adipose	No	Yes	Yes	No	0.103	NA	0.928	1.178	0.088	NA	37.101	-1.042	5.047	27.853
ENSBTAG00000027684	protein_coding	15	52602819	52605536	1	FOLR2	Folate receptor 2 (Fetal); Uncharacterized protein	Adipose	Yes	No	No	No	5.89	-1.053	5.997	1.519	14.641	-1.117	36.676	3.119	13.414	1.332
ENSBTAG00000007213	protein_coding	13	53667570	53710792	-1	SIRPA	SIRPA protein; Tyrosine-protein phosphatase non-receptor type substrate 1	Adipose	No	No	No	Yes	16.849	1.048	5.052	-1.078	19.097	1.034	36.055	1.224	21.262	1.067
ENSBTAG00000021377	protein_coding	3	16827337	16829392	1	S100A14	S100 calcium binding protein A14	Adipose	Yes	No	No	No	20.115	1.155	30.743	-1.129	18.158	1.243	35.46	1.326	25.362	2.266
ENSBTAG00000018347	protein_coding	8	38724603	38792047	-1	IL33	interleukin 33	Adipose	Yes	No	No	No	14.931	3.2	5.028	-1.057	8.213	1.211	35.287	1.103	12.437	1.201
ENSBTAG00000002980	protein_coding	18	15370927	15405215	1	GPT2	glutamic pyruvate transaminase (alanine aminotransferase) 2	Adipose	Yes	No	No	No	10.15	-1.203	32.143	-1.024	6.774	-1.148	35.242	-1.426	8.596	-1.164
ENSBTAG00000003450	protein_coding	14	23511301	23558678	-1	ATP6V1H	ATPase, H+ transporting, lysosomal 50/57kDa, V1 subunit H	Adipose	No	No	No	Yes	27.46	1.017	9.479	-1.041	7.438	-1.06	34.296	1.114	14.752	-1.042
ENSBTAG00000005691	protein_coding	17	35199615	35259135	-1	FGF2	fibroblast growth factor 2 (basic)	Adipose	No	Yes	No	No	7.576	1.187	1.641	-1.164	2.167	-1.149	31.834	1.011	3.309	-1.073
ENSBTAG00000006187	protein_coding	19	34685357	34687892	1	MFAP4	microfibrillar-associated protein 4	Adipose	Yes	No	No	No	6.785	1.626	20.349	1.147	1.218	-1.009	31.216	1.43	19.487	1.307
ENSBTAG00000020355	protein_coding	8	98843684	98847740	-1	KLF4	Kruppel-like factor 4 (gut)	Adipose	No	No	Yes	No	3.645	-1.33	12.827	1.002	0.527	-1.162	30.644	1.277	21.613	1.242
ENSBTAG00000000283	protein_coding	3	33607139	33621030	-1	CSF1	colony stimulating factor 1 (macrophage)	Adipose	No	No	No	Yes	2.041	1.729	3.438	1.034	4.049	-1.092	30.242	-1.056	4.577	-1.17
ENSBTAG00000017465	protein_coding	5	49283646	49333344	1	GNS	glucosamine (N-acetyl)-6-sulfatase	Adipose	No	No	No	Yes	24.752	1.24	10.988	1.048	23.435	-1.041	30.075	1.373	18.057	-1.035
ENSBTAG00000008062	protein_coding	8	43780986	43787918	-1	DMRT2	doublesex and mab-3 related transcription factor 2	Adipose	No	Yes	Yes	No	0.06	NA	1.162	-1.204	0.037	NA	29.893	1.046	0.112	NA
ENSBTAG00000018013	protein_coding	18	55482512	55486850	1	EMP3	epithelial membrane protein 3	Adipose	Yes	No	No	No	5.575	1.759	17.463	1.201	2.863	-1.076	29.73	1.486	12.31	1.357
ENSBTAG00000002988	protein_coding	2	128137418	128203726	-1	TMEM57	transmembrane protein 57	Adipose	No	No	No	Yes	24.632	-1.072	9.672	-1.051	16.457	1.124	29.052	-1.053	17.286	-1.117
ENSBTAG00000007338	protein_coding	18	46779848	46782546	-1	TYROBP	TYRO protein tyrosine kinase binding protein	Adipose	Yes	No	No	No	6.868	1.253	4.789	1.831	8.963	-1.229	28.016	2.383	22.518	1.229
ENSBTAG00000007453	protein_coding	23	27219377	27225118	1	NELFE	negative elongation factor complex member E	Adipose	No	No	No	Yes	24.056	-1.016	12.308	-1.016	5.879	-1.043	27.65	1.08	15.36	1.234
ENSBTAG00000017375	protein_coding	6	14515394	14565920	-1	C4orf32	chromosome 4 open reading frame 32	Adipose	Yes	No	No	No	4.349	-1.42	1.866	-1.55	3.087	-1.1	27.478	-1.074	5.321	-1.286
ENSBTAG00000015574	protein_coding	16	44427129	44447695	-1	RBP7	retinol binding protein 7, cellular	Adipose	No	Yes	No	No	0.244	-1.234	1.006	-1.655	0.06	NA	27.333	1.243	0.243	-1.755
ENSBTAG00000004893	protein_coding	6	106492148	106531843	-1	ACOX3	peroxisomal acyl-coenzyme A oxidase 3	Adipose	Yes	No	No	No	9.65	-1.567	4.762	-1.148	17.109	-1.526	27.057	-1.634	19.265	-1.84
ENSBTAG00000002940	protein_coding	4	86598084	86609355	1	WNT16	wingless-type MMTV integration site family, member 16	Adipose	No	Yes	No	No	0.089	NA	0.043	NA	0.023	NA	26.604	-1.101	0.022	NA
ENSBTAG00000016206	protein_coding	X	105380194	105462564	-1	MAOA	monoamine oxidase A	Adipose	No	No	No	Yes	20.83	1.187	6.745	-1.075	2.813	-1.213	26.056	-1.04	17.821	1.074
ENSBTAG00000021444	protein_coding	3	118630617	118690526	1	TWIST2	twist family bHLH transcription factor 2	Adipose	No	No	Yes	No	0.708	2.626	0.913	-1.23	0.676	1.397	25.237	-1.061	3.399	1.034
ENSBTAG00000008409	protein_coding	14	13769244	13774438	-1	MYC	v-myc avian myelocytomatosis viral oncogene homolog	Adipose	No	No	Yes	No	2.371	1.076	7.194	-1.001	4.193	-1.402	24.729	1.301	20.201	1.033
ENSBTAG00000008283	protein_coding	29	32664912	32725664	1	FLI1	Friend leukemia integration 1 transcription factor	Adipose	No	No	Yes	No	3.295	1.287	6.296	-1.022	9.124	-1.042	24.339	1.125	18.471	-1.268
ENSBTAG00000039916	protein_coding	24	47971047	48022060	-1	SMAD2	SMAD family member 2	Adipose	No	No	Yes	No	21.611	-1.033	9.918	-1.07	7.708	-1.017	22.881	1.107	21.395	-1.108
ENSBTAG00000005432	protein_coding	11	49423731	49438680	1	CAPG	capping protein (actin filament), gelsolin-like	Adipose	Yes	No	No	No	1.102	1.198	4.531	1.192	1.45	-1.399	22.677	3.114	4.869	1.414
ENSBTAG00000004489	protein_coding	19	12752161	12805493	1	APPBP2	amyloid beta precursor protein (cytoplasmic tail) binding protein 2	Adipose	No	No	No	Yes	19.157	1.018	5.62	-1.235	7.625	-1.11	21.829	-1.1	18.923	-1.146
ENSBTAG00000012615	protein_coding	2	52275074	52406207	1	ZEB2	zinc finger E-box binding homeobox 2	Adipose	No	No	Yes	No	2.038	1.4	6.06	-1.059	7.875	-1.106	21.592	1.345	10.599	-1.195
ENSBTAG00000040193	protein_coding	1	154218714	154285721	-1	COLQ	collagen-like tail subunit (single strand of homotrimer) of asymmetric acetylcholinesterase	Adipose	No	Yes	No	No	1.758	-1.023	1.149	-1.632	0.822	1.301	21.38	1	1.452	-1.033
ENSBTAG00000021259	protein_coding	1	143645291	143706949	-1	C2CD2	C2 calcium-dependent domain containing 2	Adipose	No	Yes	No	No	2.555	1.036	1.398	-1.047	1.394	1.018	21.372	-1.002	3.495	-1.108
ENSBTAG00000000342	protein_coding	25	36057472	36065405	1	PLOD3	procollagen-lysine, 2-oxoglutarate 5-dioxygenase 3	Adipose	Yes	No	No	No	16.412	-1.624	4.76	-1.437	15.985	-1.407	21.063	-1.775	12.201	-1.257
ENSBTAG00000004403	protein_coding	7	18183237	18187953	-1	CD320	CD320 molecule	Adipose	No	No	No	Yes	5.238	1.01	5.935	1.027	11.8	-1.178	20.396	-1.131	11.309	1.172
ENSBTAG00000016573	protein_coding	11	30823435	30888003	-1	LHCGR	Lutropin-choriogonadotropic hormone receptor	Adipose	No	Yes	No	No	0.119	NA	0.304	-1.383	0.067	NA	19.816	-1.003	0.132	NA
ENSBTAG00000011292	protein_coding	17	74319809	74331832	1	LZTR1	leucine-zipper-like transcriptional regulator 1	Adipose	No	No	No	Yes	10.072	-1.083	5.754	1.016	5.493	-1.126	19.538	1.005	13.337	1.064
ENSBTAG00000012817	protein_coding	13	3832286	3876681	-1	JAG1	jagged 1	Adipose	No	Yes	No	Yes	5.586	-1.159	3.842	-1.033	4.224	-1.199	19.472	1.202	8.888	-1.038
ENSBTAG00000018986	protein_coding	X	62476952	62508324	-1	ACSL4	acyl-CoA synthetase long-chain family member 4	Adipose	No	No	No	Yes	16.359	-1.02	9.247	-1.113	4.082	-1.159	19.119	1.006	12.306	-1.143
ENSBTAG00000003316	protein_coding	X	134023363	134039236	-1	SYAP1	synapse associated protein 1	Adipose	No	No	No	Yes	16.453	-1.049	8.359	-1.104	8.63	-1.026	18.783	1.04	16.242	1.028
ENSBTAG00000007108	protein_coding	29	42397683	42406764	1	LGALS12	lectin, galactoside-binding, soluble, 12	Adipose	No	Yes	No	No	0.048	NA	0.59	-3.151	0.105	NA	18.649	-1.513	0.881	1.167
ENSBTAG00000009451	protein_coding	10	87006443	87051824	1	JDP2	Jun dimerization protein 2	Adipose	No	No	Yes	No	7.063	1.557	5.609	1.004	8.674	-1.148	18.475	1.39	13.261	1.03
ENSBTAG00000012638	protein_coding	3	17163820	17165262	1	S100A12	S100 calcium binding protein A12	Adipose	Yes	No	No	No	1.464	1.247	2.017	3.393	4.358	-1.069	18.421	3.785	2.469	1.847
ENSBTAG00000014737	protein_coding	27	6999636	7084866	-1	VEGFC	vascular endothelial growth factor C	Adipose	No	No	No	Yes	5.642	1.063	4.645	1.012	4.506	-1.041	18.171	1.301	11.747	-1.285
ENSBTAG00000047441	processed_pseudogene	22	13679510	13681231	-1			Adipose	Yes	No	No	No	6.694	-1.281	4.379	-1.404	13.86	-1.058	18.154	-1.705	10.786	1.07
ENSBTAG00000013210	protein_coding	3	8322938	8331146	1	ADAMTS4	A disintegrin and metalloproteinase with thrombospondin motifs 4 precursor	Adipose	No	Yes	No	No	0.253	1.295	0.435	1.05	0.133	NA	17.932	-1.091	0.883	1.354
ENSBTAG00000047284	protein_coding	27	5425378	5427298	-1		Uncharacterized protein	Adipose	Yes	No	No	No	0.042	NA	0.046	NA	0.078	NA	17.799	4.893	2.438	1.235
ENSBTAG00000013530	protein_coding	23	27399306	27402825	1	DDAH2	dimethylarginine dimethylaminohydrolase 2	Adipose	Yes	No	No	No	6.718	1.524	13.348	1.25	1.99	-1.004	17.421	1.282	10.389	1.278
ENSBTAG00000012073	protein_coding	22	495506	677104	1	VOPP1	vesicular, overexpressed in cancer, prosurvival protein 1	Adipose	No	No	No	Yes	14.15	-1.005	4.286	-1.043	1.108	1.201	17.403	-1.269	5.087	1.083
ENSBTAG00000015769	protein_coding	X	99894566	99933646	1	VSIG4	V-set and immunoglobulin domain containing 4	Adipose	No	No	No	Yes	2.06	1.124	1.075	1.077	5.103	-1.125	17.214	3.268	3.967	1.245
ENSBTAG00000005299	protein_coding	12	53310604	53407024	-1	EDNRB	endothelin receptor type B	Adipose	Yes	No	No	No	9.337	4.178	1.4	-1.187	7.025	-1.036	17.07	1.219	9.499	1.014
ENSBTAG00000003166	protein_coding	18	50677199	50709510	1	AXL	AXL receptor tyrosine kinase	Adipose	No	No	No	Yes	6.155	1.366	8.319	1.349	7.63	-1.096	16.963	1.326	11.21	1.132
ENSBTAG00000008523	protein_coding	X	92189578	92201107	-1	TFE3	transcription factor binding to IGHM enhancer 3	Adipose	No	No	No	Yes	11.808	-1.005	3.875	1.021	6.198	-1.062	16.8	-1.013	12.831	1.008
ENSBTAG00000012678	protein_coding	7	5471576	5493984	-1	COLGALT1	collagen beta(1-O)galactosyltransferase 1	Adipose	No	No	No	Yes	6.611	-1.01	6.27	1.124	7.151	-1.271	16.732	1.212	16.556	1.037
ENSBTAG00000013163	protein_coding	13	51968275	51981601	1	ADAM33	ADAM metallopeptidase domain 33	Adipose	No	No	No	Yes	6.007	1.405	6.355	1.18	0.371	1.649	16.678	1.008	10.54	1.048
ENSBTAG00000026963	protein_coding	14	64875135	64898581	1	NCALD	neurocalcin delta	Adipose	No	No	No	Yes	5.598	1.757	6.822	1.117	0.872	-1.06	16.604	-1.246	5.73	1.026
ENSBTAG00000013895	protein_coding	29	44496359	44505000	-1	RELA	v-rel avian reticuloendotheliosis viral oncogene homolog A	Adipose	No	No	Yes	No	12.659	1.062	10.528	1.199	9.646	-1.116	16.6	1.134	16.515	1.07
ENSBTAG00000014665	protein_coding	7	1956352	2165242	1	ADAMTS2	ADAM metallopeptidase with thrombospondin type 1 motif, 2	Adipose	No	No	No	Yes	2.26	-1.331	7.87	1.103	1.542	-1.141	16.417	1.08	2.496	1.094
ENSBTAG00000005138	protein_coding	15	30023047	30033583	-1	BCL9L	B-cell CLL/lymphoma 9-like	Adipose	No	No	Yes	No	3.458	1.135	5.371	1.228	6.468	-1.252	16.197	1.029	6.064	-1.07
ENSBTAG00000032331	protein_coding	5	32667466	32676306	-1	SLC48A1	solute carrier family 48 (heme transporter), member 1	Adipose	Yes	No	No	No	6.514	1.107	11.469	1.151	5.665	1.048	16.155	1.123	3.682	1.202
ENSBTAG00000010659	protein_coding	25	35243348	35515094	-1	CUX1	cut-like homeobox 1	Adipose	No	No	Yes	No	14.985	-1.026	9.858	1.025	5.581	-1.059	15.336	-1.139	11.276	-1.297
ENSBTAG00000008705	protein_coding	24	33687908	33792573	-1	CABLES1	Cdk5 and Abl enzyme substrate 1	Adipose	No	No	No	Yes	4.545	1.368	2.18	-1.108	7.246	1.03	15.3	1.113	7.721	-1.263
ENSBTAG00000009238	protein_coding	5	26161892	26163475	-1	HOXC6	homeobox C6	Adipose	No	Yes	Yes	No	0.015	NA	0.399	-1.052	0.012	NA	15.262	1.258	0.724	-1.535
ENSBTAG00000002585	protein_coding	X	81604863	81621189	-1	SLC16A2	solute carrier family 16, member 2 (thyroid hormone transporter)	Adipose	No	No	No	Yes	11.416	1.539	0.898	1.353	0.114	NA	15.237	-1.123	0.859	-1.16
ENSBTAG00000009125	protein_coding	21	5795677	5833339	-1	ALDH1A3	aldehyde dehydrogenase 1 family, member A3	Adipose	No	No	No	Yes	0.596	1.998	3.47	1.439	6.14	-1.021	15.198	1.104	14.036	-1.387
ENSBTAG00000017976	protein_coding	11	101118800	101150880	1	ABL1	tyrosine-protein kinase ABL1	Adipose	No	No	Yes	No	14.848	-1.088	8.97	-1.138	2.832	-1.005	14.895	1.103	10.586	-1.049
ENSBTAG00000018223	protein_coding	16	771323	781451	-1	CHI3L1	chitinase 3-like 1 (cartilage glycoprotein-39)	Adipose	Yes	No	No	No	2.543	4.569	2.83	-2.424	0.483	1.16	14.638	2.082	10.838	1.389
ENSBTAG00000007439	protein_coding	29	17048263	17489455	1	TENM4	teneurin transmembrane protein 4	Adipose	No	No	No	Yes	8.193	-1.153	0.491	-1.07	1.209	1.47	14.199	-1.276	0.381	-1.445
ENSBTAG00000009824	protein_coding	17	29777299	29777556	1	COMMD6	COMM domain containing 6	Adipose	Yes	No	No	No	5.345	-1.612	4.443	-1.674	3.221	-1.307	12.544	-1.451	5.328	-1.259
ENSBTAG00000020126	protein_coding	20	56295179	56572213	1	MYO10	myosin X	Adipose	No	No	No	Yes	4.599	1.881	4.598	1.032	5.363	1.238	12.515	1.043	11.349	-1.122
ENSBTAG00000010423	protein_coding	20	35917479	35966671	1	LIFR	leukemia inhibitory factor receptor alpha	Adipose	No	No	No	Yes	10.108	-1.201	3.595	1.088	7.588	1.046	12.322	-1.12	2.638	-1.745
ENSBTAG00000005742	protein_coding	1	9242710	9250037	1	CYYR1	cysteine/tyrosine-rich 1	Adipose	No	No	No	Yes	1.963	-1.049	4.126	1.196	0.382	-1.187	12.266	-1.315	1.931	1.012
ENSBTAG00000027442	protein_coding	8	30010801	30155742	1	NFIB	nuclear factor 1 B-type	Adipose	No	No	Yes	Yes	4.611	1.404	4.516	-1.133	6.112	1.013	12.238	1.014	9.325	-1.428
ENSBTAG00000030259	protein_coding	7	83362788	83546393	1	RASGRF2	Ras protein-specific guanine nucleotide-releasing factor 2	Adipose	No	No	No	Yes	10.029	-1.051	2.281	-1.105	0.214	-1.255	12.232	-1.02	1.817	-1.15
ENSBTAG00000007841	protein_coding	18	45075880	45101465	1	WTIP	Wilms tumor 1 interacting protein	Adipose	No	Yes	No	No	1.312	1.128	1.52	-1.102	0.583	1.054	12.087	-1.017	1.271	1.167
ENSBTAG00000002996	protein_coding	X	93577262	93628877	-1	SHROOM4	shroom family member 4	Adipose	No	No	No	Yes	1.659	1.054	3.577	-1.077	0.651	1.044	11.353	1.094	2.655	-1.134
ENSBTAG00000020717	protein_coding	X	103969315	104013030	1	CXorf36	chromosome X open reading frame 36	Adipose	No	No	No	Yes	0.545	1.379	4.025	1.113	0.158	NA	11.091	1.116	1.311	1.028
ENSBTAG00000012211	protein_coding	4	69353606	69356273	1	HOXA5	homeobox A5	Adipose	No	No	Yes	No	0.018	NA	1.138	-1.05	0.632	-1.144	10.937	1.154	2.917	2.453
ENSBTAG00000017769	protein_coding	X	96253141	96266985	1	RIBC1	RIB43A domain with coiled-coils 1	Adipose	No	No	No	Yes	8.175	1.131	3.158	-1.283	6.825	1.089	10.766	1.061	3.525	-1.135
ENSBTAG00000006792	protein_coding	10	37412316	37496211	-1	EHD4	EH-domain containing 4	Adipose	No	No	No	Yes	4.861	1.051	3.449	1.05	1.207	-1.138	10.503	1.231	6.145	-1.288
ENSBTAG00000004941	protein_coding	16	61350201	61360520	1	TEX35	testis expressed 35	Adipose	No	Yes	No	No	0.011	NA	0.039	NA	0.009	NA	10.437	1.257	0.053	NA
ENSBTAG00000038426	protein_coding	3	11881616	11882486	-1		Uncharacterized protein	Adipose	Yes	No	No	No	0.042	NA	0.695	3.027	0.186	NA	10.322	5.984	0.076	NA
ENSBTAG00000001864	protein_coding	8	65341202	65373695	1	NR4A3	nuclear receptor subfamily 4, group A, member 3	Adipose	Yes	No	No	No	6.223	-1.077	9.141	19.48	0.127	NA	9.839	1.467	0.673	-1.24
ENSBTAG00000001785	protein_coding	13	53261635	53304213	-1	TGM3	transglutaminase 3	Adipose	No	Yes	No	No	0.159	NA	0.291	1.536	0.557	-1.22	9.835	-1.714	0.524	2.069
ENSBTAG00000008686	protein_coding	12	31463869	31481900	1	SLC46A3	solute carrier family 46 member 3 precursor	Adipose	Yes	No	No	No	2.623	1.111	4.235	1.318	7.471	1.609	9.603	1.157	7.893	1.289
ENSBTAG00000045832	protein_coding	24	61676448	61791203	1	PHLPP1	PH domain and leucine rich repeat protein phosphatase 1	Adipose	No	No	No	Yes	9.371	1.009	3.121	-1.027	6.423	1.012	9.429	-1.083	6.167	-1.029
ENSBTAG00000003261	protein_coding	18	64598202	64602281	1		Uncharacterized protein	Adipose	Yes	No	No	No	7.067	1.497	2.198	1.095	8.036	1.131	9.145	1.283	7.829	1.457
ENSBTAG00000007275	protein_coding	23	15090107	15094736	-1	TREM2	triggering receptor expressed on myeloid cells 2	Adipose	Yes	No	No	No	1.285	1.369	0.221	1.79	0.189	NA	9.134	3.451	1.443	1.167
ENSBTAG00000003682	protein_coding	15	54180361	54192907	1	DNAJB13	DnaJ (Hsp40) homolog, subfamily B, member 13	Adipose	Yes	No	No	No	1.042	-1.04	0.208	-1.238	0.339	1.083	9.094	-3.696	0.994	1.292
ENSBTAG00000006770	protein_coding	14	84167936	84244274	1	MTBP	MDM2 binding protein	Adipose	Yes	No	No	No	6.514	1.543	1.964	1.13	3.039	1.45	9.059	1.332	7.09	1.203
ENSBTAG00000038366	protein_coding	3	11883112	11883708	-1		LOC781726 protein; Uncharacterized protein	Adipose	Yes	No	No	No	0.004	NA	0.467	3.423	0.196	NA	9.021	6.618	0.087	NA
ENSBTAG00000024086	protein_coding	3	111277768	111280979	1	ZMYM6NB	ZMYM6 neighbor	Adipose	Yes	No	No	No	2.068	1.221	2.59	1.288	0.695	1.104	8.961	1.57	2.677	1.735
ENSBTAG00000044073	protein_coding	29	45016284	45018614	-1	CD248	CD248 molecule, endosialin	Adipose	Yes	No	No	No	0.273	2.841	7.482	1.489	0.053	NA	8.938	1.196	1.289	1.723
ENSBTAG00000005980	protein_coding	23	47900595	47959504	-1	RREB1	ras responsive element binding protein 1	Adipose	No	No	Yes	No	3.347	-1.035	3.551	1.013	4.569	-1.002	8.862	-1.054	7.76	-1.117
ENSBTAG00000010726	protein_coding	X	38838455	38982287	1	F8	coagulation factor VIII, procoagulant component	Adipose	No	No	No	Yes	4.077	1.01	2.958	1.052	3.563	1.038	8.665	-1.16	4.589	-1.03
ENSBTAG00000008814	protein_coding	27	32774355	32797592	1	ADGRA2	adhesion G protein-coupled receptor A2	Adipose	No	Yes	No	No	1.228	1.086	1.283	1.006	0.173	NA	8.486	1.544	1.606	1.039
ENSBTAG00000002758	protein_coding	13	42217371	42221004	-1	THBD	thrombomodulin	Adipose	Yes	No	No	No	2.868	2.389	7.887	1.256	0.437	-1.228	8.414	1.419	3.459	1.048
ENSBTAG00000002936	protein_coding	11	100080558	100132328	1	PRRX2	paired related homeobox 2	Adipose	No	No	Yes	No	3.411	1.198	4.22	1.035	0.344	-1.012	8.261	1.472	2.456	1.29
ENSBTAG00000032515	protein_coding	2	36373939	36508295	1	PLA2R1	phospholipase A2 receptor 1, 180kDa	Adipose	No	No	No	Yes	2.862	-1.019	1.099	1.07	1.658	-1.047	8.111	1.418	3.064	-1.196
ENSBTAG00000011476	protein_coding	4	69331792	69334928	1	HOXA9	HOXA9 protein; Uncharacterized protein	Adipose	No	Yes	No	No	0.017	NA	0.033	NA	0.01	NA	8.104	1.002	1.846	64.687
ENSBTAG00000024839	protein_coding	19	41947917	41948521	1	RPL17	Uncharacterized protein	Adipose	Yes	No	No	No	2.128	1.244	5.98	1.671	0.802	-1.297	7.645	1.282	2.758	1.67
ENSBTAG00000016881	protein_coding	21	21620139	21637144	-1	ANPEP	alanyl (membrane) aminopeptidase	Adipose	Yes	No	No	No	1.329	2.731	1.474	-1.112	1.389	1.108	7.47	1.705	2.568	1.162
ENSBTAG00000036343	protein_coding	X	128147348	128149769	-1		Uncharacterized protein	Adipose	Yes	No	Yes	No	0.007	NA	0.026	NA	0.031	NA	6.961	-5.232	0.009	NA
ENSBTAG00000030493	protein_coding	5	92432331	92442968	1	RERGL	RERG/RAS-like	Adipose	Yes	No	No	No	0.38	1.024	0.85	-1.08	0.91	-1.019	6.955	-1.22	3.965	-2.287
ENSBTAG00000009421	protein_coding	3	11724338	11727830	-1	CD1E	CD1e molecule	Adipose	Yes	No	No	No	0.915	1.08	1.006	1.515	0.629	-1.114	6.779	3.707	0.267	2.579
ENSBTAG00000001649	protein_coding	14	60994139	61520208	-1	ZFPM2	zinc finger protein, FOG family member 2	Adipose	No	No	No	Yes	1.125	1.581	1.349	-1.281	3.636	-1.106	6.641	1.061	1.522	-1.298
ENSBTAG00000020103	pseudogene	X	64976877	64977519	1			Adipose	No	No	No	Yes	5.689	1.034	3.433	-1.295	3.004	-1.113	6.604	1.173	6.146	1.196
ENSBTAG00000006140	protein_coding	21	21523627	21530708	-1	PEX11A	Peroxisomal membrane protein 11A	Adipose	No	No	No	Yes	5.643	-1.102	1.581	-1.309	1.537	1.01	6.579	1.102	4.77	-1.214
ENSBTAG00000003278	protein_coding	5	26202176	26206357	-1	HOXC10	homeobox C10	Adipose	No	No	Yes	No	0.011	NA	0.009	NA	0	NA	6.528	-1.041	0.003	NA
ENSBTAG00000018864	protein_coding	27	14164459	14209872	-1	CENPU	centromere protein U	Adipose	No	No	No	Yes	6.133	-1.167	1.772	-1.188	3.972	-1.531	6.467	1.153	5.998	-1.215
ENSBTAG00000018445	protein_coding	8	92945058	93145524	-1	GRIN3A	glutamate receptor, ionotropic, N-methyl-D-aspartate 3A	Adipose	No	No	No	Yes	4.213	1.244	5.941	-1.019	1.443	1.089	6.401	1.044	2.832	1.032
ENSBTAG00000007485	protein_coding	11	87565731	87616670	-1	GRHL1	grainyhead-like 1 (Drosophila)	Adipose	No	No	Yes	No	0.494	1.07	0.231	-1.6	0.22	-2.624	6.205	-1.055	2.241	-1.297
ENSBTAG00000010407	protein_coding	21	61181838	61183400	-1	GSC	goosecoid homeobox	Adipose	No	No	Yes	No	0.016	NA	0.25	1.037	0.002	NA	6.148	-1.157	0.018	NA
ENSBTAG00000016716	protein_coding	14	32699360	32701121	1	RRS1	ribosome biogenesis regulator homolog	Adipose	Yes	No	No	No	5.037	1.808	4.826	1.332	5.008	-1.083	6.124	1.513	5.457	1.752
ENSBTAG00000012193	protein_coding	17	69656038	69933993	-1	TTC28	tetratricopeptide repeat domain 28	Adipose	No	No	No	Yes	4.982	1.041	1.924	-1.059	2.353	-1.023	5.917	1.054	5.703	-1.277
ENSBTAG00000017599	protein_coding	7	95454540	95464057	1	NR2F1	nuclear receptor subfamily 2, group F, member 1	Adipose	No	No	Yes	No	1.448	1.177	1.43	-1.111	2.362	-1.063	5.779	1.498	3.372	1.146
ENSBTAG00000014554	protein_coding	13	78766068	78772194	1	SNAI1	snail family zinc finger 1	Adipose	No	No	Yes	No	0.675	1.008	0.583	-1.072	0.484	-1.197	5.763	1.358	0.773	-1.014
ENSBTAG00000040082	protein_coding	4	69322975	69326738	1	HOXA10	homeobox A10	Adipose	No	No	Yes	No	0.009	NA	0.008	NA	0.004	NA	5.747	-1.751	0.643	247.74
ENSBTAG00000032057	protein_coding	3	28623391	28623702	-1		Uncharacterized protein	Adipose	Yes	No	No	No	2.241	24.048	3.938	19.813	2.117	25.551	5.545	23.985	0.302	1.129
ENSBTAG00000012149	protein_coding	5	26180271	26182515	-1	HOXC8	homeobox C8	Adipose	No	No	Yes	No	0.019	NA	0.04	NA	0.004	NA	5.54	1.011	0.199	NA
ENSBTAG00000038916	protein_coding	23	15604081	15608831	1		Mitochondrial import receptor subunit TOM6 homolog	Adipose	No	Yes	No	No	1.909	1.25	0.844	-1.053	1.036	-1.289	5.204	-1.001	2.268	1.35
ENSBTAG00000027051	protein_coding	2	125784497	125811602	1	PTAFR	platelet-activating factor receptor	Adipose	Yes	No	No	No	1.88	1.193	1.053	1.588	4.525	-1.302	4.703	2.77	3.572	1.142
ENSBTAG00000021565	protein_coding	4	106887844	106891620	1	PRSS2	PRSS2 protein; Uncharacterized protein	Adipose	Yes	No	No	No	2.194	-1.537	3.231	-1.28	2.241	-3.892	4.697	-3.983	3.244	-2.302
ENSBTAG00000005606	protein_coding	5	26188849	26191440	-1	HOXC9	homeobox C9	Adipose	No	No	Yes	No	0.007	NA	0.028	NA	0.01	NA	4.614	1.155	0.619	-2.356
ENSBTAG00000018133	protein_coding	4	36628085	36807404	1	SEMA3A	sema domain, immunoglobulin domain (Ig), short basic domain, secreted, (semaphorin) 3A	Adipose	No	Yes	No	No	1.591	-1.104	0.579	1.139	0.31	-1.236	4.51	1.933	1.883	-1.387
ENSBTAG00000046250	protein_coding	5	120010010	120010543	-1		Uncharacterized protein	Adipose	Yes	No	No	No	0	NA	0.01	NA	0.894	-1.363	4.139	12.245	0.078	NA
ENSBTAG00000005546	protein_coding	19	38518637	38521061	1	HOXB7	homeobox B7	Adipose	No	No	Yes	No	0.02	NA	0.411	1.113	0.033	NA	4.103	-1.004	0.749	2.35
ENSBTAG00000020453	protein_coding	4	106059820	106070381	-1	CLEC5A	C-type lectin domain family 5, member A	Adipose	Yes	No	No	No	1.071	-1.641	1.088	-2.025	1.017	-1.059	4.011	-1.285	3.865	-2.403
ENSBTAG00000014828	protein_coding	7	13249309	13506224	1	CACNA1A	voltage-dependent P/Q-type calcium channel subunit alpha-1A	Adipose	No	Yes	No	No	1.521	1.117	0.932	1.066	0.237	-1.137	3.944	1.166	2.014	-1.138
ENSBTAG00000018161	protein_coding	9	65579318	65608088	1	TBX18	T-box 18	Adipose	No	No	Yes	No	0.187	NA	0.545	-1.021	0.034	NA	3.921	1.167	0.022	NA
ENSBTAG00000037686	protein_coding	X	50870696	50900270	-1	SRPX2	sushi-repeat containing protein, X-linked 2	Adipose	No	No	No	Yes	0.107	NA	2.289	1.218	0.145	NA	3.877	1.134	1.394	1.104
ENSBTAG00000004337	protein_coding	5	25631976	25658534	-1	PDE1B	phosphodiesterase 1B, calmodulin-dependent	Adipose	Yes	No	No	No	1.99	2.581	1.321	1.487	0.062	NA	3.637	1.468	1.352	-1.108
ENSBTAG00000003018	protein_coding	7	44896887	44903223	1	FSTL3	follistatin-like 3 (secreted glycoprotein)	Adipose	Yes	No	No	No	0.835	1.43	1.963	1.186	0.097	NA	3.543	1.613	2.299	1.592
ENSBTAG00000046742	protein_coding	5	100479659	100484421	1	CLEC2A	C-type lectin domain family 2, member A	Adipose	Yes	No	No	No	1.705	3.435	1.804	3.38	1.583	1.675	3.496	3.015	1.989	3.611
ENSBTAG00000010065	protein_coding	X	65246771	65449919	-1	TRPC5	transient receptor potential cation channel, subfamily C, member 5	Adipose	No	No	No	Yes	2.749	1.435	0.187	NA	0.57	-1.089	3.49	1.088	0.364	-1.042
ENSBTAG00000001455	protein_coding	4	69340738	69342484	1	HOXA7	homeobox A7	Adipose	No	No	Yes	No	0.008	NA	0.152	NA	0	NA	3.394	-1.185	0.128	NA
ENSBTAG00000030543	protein_coding	18	56224969	56250611	-1	SLC6A16	solute carrier family 6, member 16	Adipose	Yes	No	No	No	0.891	-1.424	0.598	-2.129	1.001	-4.945	3.088	-3.62	0.568	-2.525
ENSBTAG00000005305	protein_coding	5	15609695	15621365	1	NTS	neurotensin	Adipose	Yes	No	No	No	0.181	NA	0.322	1.316	0.821	-1.033	3.071	8.312	0.376	1.162
ENSBTAG00000011132	protein_coding	29	9706418	9758502	-1	CCDC83	coiled-coil domain containing 83	Adipose	No	No	No	Yes	0.098	NA	0.069	NA	0.497	1.25	3.013	-1.134	0.283	1.044
ENSBTAG00000014127	protein_coding	16	69263776	69271399	-1	PTGS2	prostaglandin-endoperoxide synthase 2 (prostaglandin G/H synthase and cyclooxygenase)	Adipose	No	No	No	Yes	0.972	1.928	0.369	-1.269	0.78	-1.369	2.989	1.388	1.841	-1.097
ENSBTAG00000006260	protein_coding	16	63526331	63562369	1	KIAA1614	KIAA1614	Adipose	Yes	No	No	No	1.957	1.242	0.764	-1.012	0.142	NA	2.828	1.303	1.007	-1.093
ENSBTAG00000001740	protein_coding	21	20871465	20886141	-1	HAPLN3	hyaluronan and proteoglycan link protein 3	Adipose	No	No	No	Yes	0.571	3.916	1.608	-1.095	2.01	1.018	2.77	1.107	0.514	1.216
ENSBTAG00000005029	protein_coding	3	99610187	99618464	1	TAL1	T-cell acute lymphocytic leukemia 1	Adipose	No	No	Yes	No	0.488	1.389	1.15	1.053	0.763	1.052	2.594	1.058	1.047	-1.082
ENSBTAG00000013134	protein_coding	19	44268494	44271758	-1	SOST	sclerostin	Adipose	Yes	No	No	No	1.263	-1.433	0.764	-1.494	0.056	NA	2.556	-2.233	0.121	NA
ENSBTAG00000013791	protein_coding	18	46244900	46249752	1	GPR41	G protein-coupled receptor 41 variant 1A; G protein-coupled receptor 41 variant 1B; Uncharacterized protein	Adipose	No	No	No	Yes	0.083	NA	0.042	NA	0.087	NA	2.553	1.066	1.277	1.569
ENSBTAG00000046769	protein_coding	X	99507839	99509617	-1		LOC100126054 protein; Uncharacterized protein	Adipose	No	No	No	Yes	1.322	-1.206	0.101	NA	0.012	NA	2.358	1.223	0.076	NA
ENSBTAG00000001079	pseudogene	5	39642691	39643783	-1			Adipose	Yes	No	No	No	1.291	2.252	0.757	1.253	0.255	3.055	2.352	2.525	0.661	2.588
ENSBTAG00000025130	protein_coding	19	23655531	23659389	1	HIC1	hypermethylated in cancer 1	Adipose	No	No	Yes	No	0.365	1.02	1.401	-1.072	0.311	-1.603	2.304	1.141	2.118	-1.015
ENSBTAG00000003304	protein_coding	5	26136686	26138815	-1	HOXC4	homeobox C4	Adipose	No	No	Yes	No	0.005	NA	0.53	1.055	0.01	NA	2.258	1.208	1.324	1.016
ENSBTAG00000010711	protein_coding	5	25306648	25307206	1		Uncharacterized protein	Adipose	Yes	No	No	No	1.326	5.246	1.68	9.365	1.122	2.641	2.14	5.76	1.729	6.239
ENSBTAG00000001818	protein_coding	7	4022381	4026425	1	MEF2B	myocyte enhancer factor 2B	Adipose	No	No	Yes	No	0.825	-1.158	0.546	-1.109	0.621	-1.338	1.978	-1.032	1.915	-1.057
ENSBTAG00000046030	protein_coding	X	59637827	59638519	-1	MID2	Uncharacterized protein	Adipose	Yes	No	No	No	1.575	-1.082	0.8	-1.097	0.249	1.397	1.867	-1.018	1.184	-1.581
ENSBTAG00000046980	protein_coding	5	100487080	100502771	-1	KLRF2	killer cell lectin-like receptor subfamily F, member 2	Adipose	Yes	No	No	No	0.906	4.24	0.74	2.47	1.074	1.322	1.766	3.86	1.128	2.272
ENSBTAG00000031017	protein_coding	15	81366669	81407542	1		Uncharacterized protein	Adipose	Yes	No	No	No	0.042	NA	0.037	NA	0.11	NA	1.693	-20.374	0.041	NA
ENSBTAG00000027562	protein_coding	15	76813867	76814512	-1	C11orf94	chromosome 11 open reading frame 94	Adipose	Yes	No	No	No	0.993	-1.087	0.162	NA	0.158	NA	1.557	-1.971	1.055	1.014
ENSBTAG00000002488	protein_coding	29	26506380	26539353	-1	LDHC	lactate dehydrogenase C	Adipose	No	No	No	Yes	1.427	1.131	0.392	-1.029	0.746	-1.109	1.516	-1.049	1.013	-1.461
ENSBTAG00000005471	protein_coding	21	21358095	21383111	-1	RHCG	Rh family, C glycoprotein	Adipose	No	No	No	Yes	0.197	NA	0.008	NA	0.018	NA	1.447	13.028	0.049	NA
ENSBTAG00000045565	protein_coding	X	83663266	83668629	-1	NHSL2	NHS-like 2	Adipose	No	No	No	Yes	0.955	1.308	0.753	-1.059	0.547	1.083	1.437	1.158	0.902	-1.386
ENSBTAG00000012850	protein_coding	1	131854386	131876744	1	NME9	NME/NM23 family member 9	Adipose	Yes	No	No	No	1.351	-1.335	0.615	-1.573	0.366	-1.008	1.394	-1.148	0.331	-1.083
ENSBTAG00000047268	protein_coding	15	63913734	63965294	-1	WT1	Wilms tumor 1	Adipose	No	No	Yes	No	0.026	NA	0.092	NA	0.1	NA	1.349	1.284	0.099	NA
ENSBTAG00000016272	protein_coding	X	85042821	85229518	1	TEX11	testis expressed 11	Adipose	No	No	No	Yes	0.349	1.068	0.046	NA	0.312	1.084	1.324	1.041	0.492	1.43
ENSBTAG00000038438	protein_coding	10	36757276	36758438	-1		Small ubiquitin-related modifier	Adipose	Yes	No	No	No	0.864	-1.42	1.228	-1.537	0.572	1.316	1.311	-1.317	0.939	-1.382
ENSBTAG00000002955	protein_coding	28	13166933	13179478	-1	ZNF37A	Uncharacterized protein	Adipose	No	No	No	Yes	1.119	1.051	0.27	1.115	0.289	1.291	1.251	1.218	0.41	-1.055
ENSBTAG00000030898	protein_coding	15	84666774	84691574	1	MS4A13	membrane-spanning 4-domains, subfamily A, member 13	Adipose	Yes	No	No	No	0.325	3.713	0.547	3.865	0.087	NA	1.233	2.471	0.362	-1.122
ENSBTAG00000001803	protein_coding	9	53977189	54030371	-1	FHL5	four and a half LIM domains 5	Adipose	No	No	No	Yes	0.478	1.087	0.729	1.108	0.05	NA	1.08	1.154	0.407	-1.232
ENSBTAG00000013178	protein_coding	X	97908616	97935775	-1	ALAS2	5'-aminolevulinate synthase 2	Adipose	No	No	No	Yes	0.307	1.055	0.165	NA	0.205	1.405	0.768	-1.251	0.259	-1.62
ENSBTAG00000039718	protein_coding	14	46817759	46821444	-1	FABP9	fatty acid binding protein 9, testis	Adipose	No	No	No	Yes	0.015	NA	0.014	NA	0.002	NA	0.708	-5.684	0.008	NA
ENSBTAG00000040321	protein_coding	14	25153583	25179651	-1	SDR16C6	Short-chain dehydrogenase/reductase family 16C member 6	Adipose	No	No	No	Yes	0.131	NA	0.118	NA	0.133	NA	0.512	1.102	0.357	-1.131
ENSBTAG00000007353	protein_coding	19	37314777	37320363	-1	DLX4	distal-less homeobox 4	Adipose	No	No	Yes	No	0.016	NA	0.04	NA	0.048	NA	0.413	-1.166	0.358	-1.427
ENSBTAG00000004224	protein_coding	7	16534413	16544398	1	C19orf38	chromosome 19 open reading frame 38	Adipose	No	No	No	Yes	0.353	1.086	0.234	1.017	0.168	NA	0.373	1.204	0.183	NA
ENSBTAG00000027162	protein_coding	10	33665331	33679717	1	TMCO5A	transmembrane and coiled-coil domains 5A	Adipose	No	No	No	Yes	0.097	NA	0.006	NA	0.023	NA	0.247	-1.48	0.023	NA
ENSBTAG00000045678	protein_coding	X	78134340	78135016	1		Uncharacterized protein	Adipose	No	No	No	Yes	0.229	-1.337	0.184	NA	0.13	NA	0.242	-1.059	0.23	1.252
ENSBTAG00000002167	protein_coding	16	62225042	62244587	-1	NPHS2	podocin	Adipose	No	No	No	Yes	0.068	NA	0.008	NA	0	NA	0.22	1.936	0.014	NA
ENSBTAG00000047700	protein_coding	21	71453627	71454755	-1		Uncharacterized protein	Duodenum	Yes	Yes	No	No	17.453	6.686	37.086	-10.971	17.655	1.032	53.747	10.189	6920.53	1.517
ENSBTAG00000018054	protein_coding	11	47787639	47795270	1	FABP1	fatty acid binding protein 1, liver	Duodenum	Yes	No	No	No	16.077	7.545	23.595	-10.575	1423.73	1.077	41.156	8.867	6713.81	-1.172
ENSBTAG00000031160	protein_coding	17	72826680	73152862	1	IGLL1	Bos taurus immunoglobulin lambda-like polypeptide 1 (IGLL1), mRNA.	Duodenum	Yes	No	No	No	100.222	5.039	40.872	-4.171	76.738	-1.13	67.814	6.252	6090.34	1.35
ENSBTAG00000018531	protein_coding	6	87759438	87768834	-1	JCHAIN	joining chain of multimeric IgA and IgM	Duodenum	Yes	No	No	No	21.113	3.938	39.958	-10.681	30.116	-1.089	60.388	12.065	5834.69	1.306
ENSBTAG00000030814	protein_coding	1	144176745	144180011	-1	TFF2	trefoil factor 2	Duodenum	Yes	Yes	No	No	19.024	17.236	98.61	-104.647	2.798	-1.179	153.613	44.754	4342.95	-1.037
ENSBTAG00000019798	protein_coding	16	4533505	4551569	-1	PIGR	polymeric immunoglobulin receptor	Duodenum	Yes	No	No	No	6.767	6.556	23.873	-33.635	29.65	-1.03	37.186	23.787	2915.92	1.32
ENSBTAG00000012884	protein_coding	3	10579369	10582728	-1	MPTX	Mucosal pentraxin	Duodenum	Yes	Yes	No	No	3.49	3.22	9.116	-11.118	2.116	-1.083	16.502	15.255	2501.55	1.676
ENSBTAG00000017045	protein_coding	6	7105321	7108886	-1	FABP2	fatty acid binding protein 2, intestinal	Duodenum	No	Yes	No	No	4.515	5.132	10.264	-16.595	1.522	1.026	18.479	11.96	2359.61	-1.23
ENSBTAG00000005759	protein_coding	2	133289295	133295334	1	PLA2G2A	Phospholipase A2, membrane associated	Duodenum	Yes	Yes	No	No	2.299	3.863	6.266	-14.465	1.199	-1.263	11.511	13.809	2056.69	1.666
ENSBTAG00000015558	protein_coding	7	61042755	61049774	-1	SPINK1	serine peptidase inhibitor, Kazal type 1	Duodenum	Yes	Yes	No	No	4.312	7.635	19.921	-50.759	1.179	-1.628	33.975	41.91	1976.11	1.7
ENSBTAG00000024406	protein_coding	4	25258619	25271426	-1	AGR2	anterior gradient 2, protein disulphide isomerase family member	Duodenum	No	Yes	No	No	15.199	2.385	33.037	-58.296	1.654	-1.66	53.791	40.222	1941.36	1.463
ENSBTAG00000007135	protein_coding	11	56528811	56531769	1	REG3G	Regenerating islet-derived 3 gamma; Uncharacterized protein	Duodenum	Yes	Yes	No	No	1.731	4.933	7.665	-25.309	0.784	1.132	13.262	25.405	1402.95	1.939
ENSBTAG00000048268	protein_coding	21	71530013	71531441	1		Uncharacterized protein	Duodenum	Yes	No	No	No	26.03	7.512	8.955	-4.231	17.696	-1.088	12.896	10.376	1283.35	1.171
ENSBTAG00000032093	protein_coding	8	76329357	76348121	1	SPINK4	Bos taurus serine peptidase inhibitor, Kazal type 4 (SPINK4), mRNA.	Duodenum	No	Yes	No	No	5.07	8.038	4.753	-9.928	1.469	-1.725	8.263	8.251	1228.5	2.53
ENSBTAG00000002700	protein_coding	2	133267318	133272112	1	PLA2G2A	Phospholipase A(2)	Duodenum	No	Yes	No	No	1.84	5.726	4.968	-17.609	0.669	-1.269	8.677	16.215	1187.54	1.475
ENSBTAG00000046076	protein_coding	21	71594102	71596399	-1		Uncharacterized protein	Duodenum	Yes	No	No	No	17.72	8.933	6.557	-4.33	15.482	-1.244	10.082	7.119	1172.78	1.697
ENSBTAG00000020564	protein_coding	5	44533886	44559481	1		Lysozyme	Duodenum	Yes	No	No	No	2.953	8.965	0.676	-1.174	0.629	-1.676	0.911	1.164	1172.26	-877.892
ENSBTAG00000026088	protein_coding	5	44572855	44578603	-1	LYZ2	Lysozyme C-2	Duodenum	No	Yes	No	No	3.075	6.579	21.353	-93.709	0.579	-1.313	34.671	85.067	904.112	-2.011
ENSBTAG00000039446	protein_coding	13	74257865	74259662	1		Uncharacterized protein	Duodenum	Yes	Yes	No	No	3.152	6.662	4.234	-19.196	0.619	-1.189	7.573	16.673	896.154	1.604
ENSBTAG00000046161	protein_coding	21	71507509	71509649	1		Uncharacterized protein	Duodenum	Yes	Yes	No	No	10.702	7.6	5.649	-5.821	12.659	-1.083	9.615	8.649	887.708	1.011
ENSBTAG00000047177	protein_coding	7	15707595	15709872	-1		Uncharacterized protein	Duodenum	Yes	No	No	No	14.399	12.439	4.482	-5.698	10.774	1.145	6.686	8.847	870.787	1.546
ENSBTAG00000013461	protein_coding	1	46415223	46420721	-1	RPL24	ribosomal protein L24	Duodenum	No	No	No	Yes	452.747	-1.03	681.283	1.226	262.146	-1.018	622	1.121	686.571	1.42
ENSBTAG00000046375	protein_coding	13	74236866	74238520	1		Uncharacterized protein	Duodenum	Yes	Yes	No	No	6.163	7.967	5.156	-58.91	0.717	-2.818	8.853	31.82	660.417	8.78
ENSBTAG00000037931	protein_coding	X	97604641	97605063	-1	RPL39	Bos taurus ribosomal protein L39 (RPL39), mRNA.	Duodenum	No	No	No	Yes	291.239	-1.046	428.115	1.34	142.423	-1.037	500.257	1.117	620.563	1.264
ENSBTAG00000026323	protein_coding	5	44554333	44559920	1	LYSB	Lysozyme C, intestinal isozyme	Duodenum	Yes	Yes	No	No	0.655	5.771	3.474	-25.119	0.309	-1.333	5.58	25.919	575.774	2.035
ENSBTAG00000020813	protein_coding	13	74217759	74219386	1		Uncharacterized protein	Duodenum	Yes	Yes	No	No	1.156	5.703	4.752	-62.032	0.417	-2.195	7.181	29.607	542.887	3.396
ENSBTAG00000032193	protein_coding	3	23593213	23614190	1	REG4	regenerating islet-derived family, member 4	Duodenum	Yes	Yes	No	No	2.419	14.759	1.267	-8.928	0.713	-1.891	1.887	8.007	515.67	4.639
ENSBTAG00000015441	protein_coding	11	10717554	10732398	-1	ACTG2	actin, gamma 2, smooth muscle, enteric	Duodenum	No	Yes	No	No	3.925	1.817	9.543	-6.948	1.129	-1.934	15.612	13.503	500.575	1.487
ENSBTAG00000013039	protein_coding	2	133319863	133323729	1		Phospholipase A(2)	Duodenum	Yes	Yes	No	No	0.668	5.776	0.809	-6.146	0.31	-1.413	1.545	7.044	497.925	1.378
ENSBTAG00000021276	protein_coding	1	144067291	144071071	-1	TFF3	trefoil factor 3 (intestinal)	Duodenum	Yes	Yes	No	No	1.635	7.138	3.796	-30.495	0.425	-1.29	5.952	23.877	496.365	1.351
ENSBTAG00000015056	protein_coding	1	130685149	130710118	1	RBP2	retinol binding protein 2, cellular	Duodenum	No	Yes	No	No	0.869	4.911	1.153	-6.419	1.153	2.048	2.699	5.235	489.341	-1.503
ENSBTAG00000013717	protein_coding	26	25881752	25885322	-1	PRAP1	proline-rich acidic protein 1	Duodenum	Yes	No	No	No	10.632	1.022	4.35	-1.525	46.977	-1.565	32.608	-1.097	452.924	-1.596
ENSBTAG00000006963	protein_coding	11	98191880	98195943	-1	RPL12	60S ribosomal protein L12	Duodenum	Yes	No	No	No	205.116	-1.607	278.273	-1.228	126.344	1.032	371.99	-1.139	445.601	1.032
ENSBTAG00000025385	protein_coding	10	83480588	83481217	-1	RPL12	60S ribosomal protein L12	Duodenum	Yes	No	No	No	206.62	1.479	241.776	1.774	120.179	-1.011	358.55	1.284	402.853	1.688
ENSBTAG00000037605	protein_coding	23	25426330	25430097	-1	BOLA-DQA1	Uncharacterized protein	Duodenum	Yes	No	No	No	68.864	1.638	67.833	1.698	72.442	-1.056	94.542	1.22	395.181	1.193
ENSBTAG00000039046	protein_coding	2	118596201	118598002	1	CD24	CD24 molecule	Duodenum	Yes	No	No	No	26.596	1.329	5.241	-5.38	2.835	-1.075	20.603	13.507	374.459	1.071
ENSBTAG00000047529	protein_coding	17	72849360	72849927	-1		Uncharacterized protein	Duodenum	Yes	Yes	No	No	5.027	8.062	2.276	-3.436	4.677	-1.303	2.646	6.441	370.467	2.086
ENSBTAG00000019770	protein_coding	15	27906599	27909370	-1	APOA4	apolipoprotein A-IV	Duodenum	Yes	No	No	No	1.935	1.545	0.456	-2.03	82.869	1.097	1.031	2.656	343.438	-2.546
ENSBTAG00000001125	protein_coding	8	72498088	72516273	1	ADAMDEC1	ADAM-like, decysin 1	Duodenum	No	Yes	No	No	1.324	8.188	1.355	-10.897	0.599	-1.46	2.203	14.235	329.626	1.583
ENSBTAG00000021615	protein_coding	5	109933973	109940236	-1	LGALS2	galectin-2 isoform 1	Duodenum	No	Yes	No	No	0.613	6.086	2.189	-33.149	0.873	1.009	3.907	22.822	307.054	1.441
ENSBTAG00000004905	protein_coding	19	42366660	42370493	-1	KRT19	keratin 19, type I	Duodenum	Yes	No	No	No	37.826	1.108	3.052	-4.172	2.697	1.19	4.441	4.956	306.81	1.925
ENSBTAG00000048135	protein_coding	20	71902471	71904001	1		Uncharacterized protein	Duodenum	Yes	No	No	No	40.29	5.378	3.433	-1.273	30.872	1.109	5.518	2.104	301.335	-1.119
ENSBTAG00000014046	protein_coding	13	67835164	67861379	1	BPI	bactericidal permeability-increasing protein precursor	Duodenum	No	Yes	No	No	0.701	3.968	2.015	-3.423	0.45	-1.252	2.587	8.191	256.699	1.208
ENSBTAG00000008161	protein_coding	3	57702753	57736671	-1	CLCA1	chloride channel accessory 1	Duodenum	No	Yes	No	No	1.432	2.455	1.229	-11.714	0.33	-1.112	2.067	10.457	252.907	1.169
ENSBTAG00000007794	protein_coding	19	41720559	41731744	-1	KRT20	keratin 20, type I	Duodenum	No	Yes	No	No	0.558	6.903	1.118	-20.129	0.155	NA	1.827	12.591	249.053	-1.25
ENSBTAG00000033545	protein_coding	27	5483408	5539158	-1	EBD	Enteric beta-defensin	Duodenum	Yes	No	No	No	1.981	8.48	1.116	-5.889	0.345	-3.238	6.077	2.348	243.922	8.677
ENSBTAG00000005581	protein_coding	7	18000484	18003965	1	CCL25	chemokine (C-C motif) ligand 25	Duodenum	No	Yes	No	No	2.251	1.049	1.544	-3.736	0.72	-1.487	3.045	2.879	242.665	-1.235
ENSBTAG00000046458	protein_coding	19	41724076	41726732	1	KRT20	Keratin, type I cytoskeletal 20	Duodenum	No	Yes	No	No	0.525	5.585	0.919	-13.997	0.155	NA	1.776	12.052	236.346	-1.256
ENSBTAG00000023177	protein_coding	16	5517505	5574559	-1		Uncharacterized protein	Duodenum	Yes	No	No	No	1.579	2.37	2.348	-8.389	54.426	-1.161	4.421	6.612	235.486	1.709
ENSBTAG00000010382	protein_coding	1	69935163	69961881	-1	MUC13	mucin 13, cell surface associated	Duodenum	No	Yes	No	No	0.668	4.46	0.979	-20.316	0.157	NA	1.627	9.959	227.059	-1.024
ENSBTAG00000047029	protein_coding	11	47050711	47051142	-1		Uncharacterized protein	Duodenum	Yes	No	No	No	149.368	4.35	116.737	4.959	50.831	2.499	191.556	4.209	220.772	6.662
ENSBTAG00000005045	protein_coding	19	38202539	38207784	1	GIP	gastric inhibitory polypeptide	Duodenum	No	Yes	No	No	0.66	16.452	1.769	-146.564	0.096	NA	2.933	27.884	198.161	1.057
ENSBTAG00000021322	protein_coding	2	116332506	116343431	-1	TM4SF20	transmembrane 4 L six family member 20	Duodenum	No	Yes	No	No	0.388	3.331	1.381	-28.285	2.038	-1.476	2.124	18.154	194.595	-1.263
ENSBTAG00000005261	protein_coding	18	49726103	49751466	-1	FCGBP	Fc fragment of IgG binding protein	Duodenum	No	Yes	No	No	0.774	3.243	1.174	-16.375	0.193	NA	1.671	10.41	194.566	1.135
ENSBTAG00000001026	protein_coding	18	7931947	7962732	1	BCO1	beta-carotene oxygenase 1	Duodenum	No	Yes	No	No	0.518	3.654	0.49	-6.691	0.147	NA	0.889	6.585	191.672	-2.23
ENSBTAG00000011027	protein_coding	8	102666740	102697281	-1	PTGR1	prostaglandin reductase 1	Duodenum	Yes	No	No	No	15.296	-1.105	11.086	-2.193	141.015	1.112	20.94	-1.132	186.995	-1.34
ENSBTAG00000004272	protein_coding	21	59310738	59322006	1	ISG12(B)	Uncharacterized protein	Duodenum	No	Yes	No	No	0.576	4.849	0.514	-5.017	2.733	-5.486	5.461	4.687	176.458	-2.712
ENSBTAG00000010166	protein_coding	23	27659363	27729750	-1		Uncharacterized protein	Duodenum	Yes	No	No	No	28.488	1.562	43.689	1.191	52.888	1.173	96.207	1.252	172.547	1.263
ENSBTAG00000007618	protein_coding	23	25648712	25656497	1		butyrophilin-like protein 1 precursor	Duodenum	No	Yes	No	No	0.339	7.256	1.367	-30.101	0.128	NA	2.042	31.251	172.264	1.067
ENSBTAG00000013997	protein_coding	15	52218279	52221722	-1	ART1	NAD(P)(+)--arginine ADP-ribosyltransferase	Duodenum	No	Yes	No	No	0.641	3.369	1.355	-4.397	0.285	1.017	1.682	11.673	170.174	-1.214
ENSBTAG00000010433	protein_coding	29	26755560	26759545	1	M-SAA3.2	Serum amyloid A protein	Duodenum	No	Yes	No	No	0.392	11.082	0.482	-6.621	0.671	-1.265	0.861	12.09	168.959	1.727
ENSBTAG00000031648	protein_coding	18	48337453	48338289	1	C18H19orf33	Uncharacterized protein	Duodenum	No	Yes	No	No	1.433	1.161	1.584	-2.358	0.268	-1.051	2.663	3.003	159.693	-1.008
ENSBTAG00000018543	protein_coding	2	107145491	107169192	1	VIL1	villin 1	Duodenum	No	Yes	No	No	0.352	5.199	0.787	-13.545	0.609	-2.703	1.507	5.817	156.918	-1.09
ENSBTAG00000037413	protein_coding	X	62882939	63056847	1	TMEM164	transmembrane protein 164	Duodenum	No	No	No	Yes	58.18	-1.124	24.155	-1.024	7.287	-1.14	16.707	1.261	149.785	-1.22
ENSBTAG00000031383	protein_coding	7	21661202	21664616	1	SMIM24	small integral membrane protein 24	Duodenum	No	Yes	No	Yes	0.768	1.331	0.672	-7.823	0.143	NA	1.467	8.605	147.948	-1.156
ENSBTAG00000025748	protein_coding	7	8550500	8566437	1		Uncharacterized protein	Duodenum	No	Yes	No	No	0.22	5.067	0.432	-10.932	0.14	NA	0.694	10.935	144.089	-1.846
ENSBTAG00000047986	protein_coding	17	72875701	72876750	-1		Uncharacterized protein	Duodenum	Yes	Yes	No	No	3.541	32.737	1.054	-4.977	1.942	-1.016	1.215	13.31	143.557	2.249
ENSBTAG00000039991	protein_coding	6	86169557	86190786	-1		UDP-glucuronosyltransferase	Duodenum	Yes	No	No	No	0.451	5.239	0.449	-7.96	20.809	-2.266	0.739	6.721	141.37	-1.924
ENSBTAG00000017328	protein_coding	13	74943621	74947760	-1	PTI	Bos taurus pancreatic trypsin inhibitor (PTI), mRNA.	Duodenum	Yes	No	No	No	8.848	9.676	32.396	1.491	4.405	1.092	17.623	1.445	136.894	1.046
ENSBTAG00000022779	protein_coding	12	10667343	10690088	-1	OLFM4	olfactomedin 4	Duodenum	No	Yes	No	No	0.499	8.635	1.142	-21.719	0.113	NA	1.928	27.463	133.433	1.442
ENSBTAG00000009132	protein_coding	1	143211539	143246217	-1	TMPRSS2	transmembrane protease, serine 2	Duodenum	No	Yes	No	No	1.45	1.39	0.779	-13.072	4.485	1.216	1.27	12.205	121.799	-1.105
ENSBTAG00000007195	protein_coding	3	104603593	104605588	1	GUCA2A	guanylate cyclase activator 2A (guanylin)	Duodenum	No	Yes	No	No	0.716	8.939	0.24	-11.192	0.387	-1.173	0.48	2.762	120.687	2.737
ENSBTAG00000011766	protein_coding	20	33549495	33606517	-1	C7	complement component 7	Duodenum	No	No	No	Yes	17.238	-1.011	14.124	-1.042	11.975	1.085	20.781	1.766	116.773	1.229
ENSBTAG00000046813	protein_coding	7	15690975	15692145	-1		Uncharacterized protein	Duodenum	Yes	No	No	No	2.871	7.766	2.221	1.205	2.746	1.278	1.21	6.571	115.45	1.4
ENSBTAG00000031828	protein_coding	11	49135531	49140113	-1		Uncharacterized protein	Duodenum	No	Yes	No	No	0.209	2.639	0.796	-26.409	0.102	NA	1.5	23.729	113.956	-1.18
ENSBTAG00000020196	protein_coding	9	70588607	70673279	1	ENPP3	ectonucleotide pyrophosphatase/phosphodiesterase 3	Duodenum	Yes	Yes	No	No	0.511	1.737	0.188	NA	1.277	-1.776	0.361	3.763	112.531	-1.528
ENSBTAG00000012363	protein_coding	2	120910019	120913882	1		Alkaline phosphatase	Duodenum	Yes	Yes	No	No	0.183	NA	0.114	NA	0.08	NA	0.277	3.625	112.434	-2.516
ENSBTAG00000034945	protein_coding	23	25634655	25643394	-1		Butyrophilin family member; Uncharacterized protein	Duodenum	No	Yes	No	No	0.224	6.525	0.672	-27.641	0.07	NA	1.05	18.208	107.989	1.058
ENSBTAG00000006694	protein_coding	7	48661078	48669442	-1	CXCL14	chemokine (C-X-C motif) ligand 14	Duodenum	Yes	No	No	No	10.876	7.919	5.236	-1.108	0.481	-1.108	1.52	3.698	107.188	1.169
ENSBTAG00000038312	protein_coding	29	37667234	37684931	1	MS4A18	membrane-spanning 4-domains, subfamily A, member 18	Duodenum	No	Yes	No	No	0.171	NA	0.722	-31.549	0.075	NA	1.293	14.918	102.603	1.215
ENSBTAG00000012419	protein_coding	3	29643176	29648016	1	BCL2L15	BCL2-like 15	Duodenum	No	Yes	No	No	1.046	1.405	1.867	-1.654	0.578	-1.265	2.429	3.746	102.571	1.139
ENSBTAG00000000365	protein_coding	23	32849318	32861445	1	TDP2	tyrosyl-DNA phosphodiesterase 2	Duodenum	No	No	No	Yes	9.412	-1.073	4.441	-1.412	8.499	-1.021	8.137	1.31	100.36	-1.184
ENSBTAG00000022590	protein_coding	23	27863067	27867532	1	BOLA	Uncharacterized protein	Duodenum	Yes	No	No	No	20.47	1.497	31.592	1.48	30.622	1.048	52.291	1.604	98.036	1.62
ENSBTAG00000031750	protein_coding	6	99655644	99690417	-1	PLAC8	placenta-specific 8	Duodenum	Yes	No	No	No	20.831	2.109	5.251	1.6	58.637	-1.012	10.439	1.35	97.148	1.304
ENSBTAG00000014655	protein_coding	5	56712795	56738762	1	MYO1A	myosin IA	Duodenum	No	Yes	No	No	0.514	1.756	0.746	-5.444	0.532	-1.014	1.279	3.37	95.187	-1.168
ENSBTAG00000022937	protein_coding	3	8683241	8690157	1	ITLN2	Uncharacterized protein	Duodenum	Yes	No	No	No	0.965	15.093	0.068	NA	0.139	NA	0.094	NA	95.042	2074.33
ENSBTAG00000034939	protein_coding	23	25607823	25632464	1	BTNL2	BTNL2 protein; Uncharacterized protein	Duodenum	No	Yes	No	No	0.284	5.199	0.812	-24.931	0.105	NA	1.103	18.904	94.022	-1.562
ENSBTAG00000039028	protein_coding	13	74272869	74274940	1	PI3	Peptidase inhibitor 3, skin-derived (SKALP); Uncharacterized protein	Duodenum	Yes	No	No	No	0.37	3.731	2.043	-2.808	0.169	NA	4.52	1.524	93.508	46.564
ENSBTAG00000015815	protein_coding	X	91441704	91447087	-1	CFP	complement factor properdin	Duodenum	No	No	No	Yes	5.927	1.059	2.939	-1.259	12.337	-1.43	10.491	2.585	91.983	1.302
ENSBTAG00000047632	protein_coding	21	71468376	71469950	-1	IGHE	immunoglobulin heavy constant epsilon	Duodenum	No	Yes	No	No	0.15	NA	0.484	-5.62	0.257	1.439	0.826	11.576	91.797	1.748
ENSBTAG00000021518	protein_coding	15	29193486	29233495	1	TMPRSS4	transmembrane protease, serine 4	Duodenum	No	Yes	No	No	0.283	8.872	0.454	-15.077	1.579	-1.075	0.72	13.179	90.773	1.418
ENSBTAG00000030711	protein_coding	7	43851496	43862151	-1	LYPD8	LY6/PLAUR domain containing 8	Duodenum	No	Yes	No	No	0.485	12.529	0.45	-7.97	0.11	NA	0.673	10.854	89.904	2.349
ENSBTAG00000024663	protein_coding	16	49272707	49285532	-1	LAD1	ladinin 1	Duodenum	No	Yes	No	No	1.326	-1.214	0.774	-2.901	0.152	NA	1.048	8.891	89.4	1.022
ENSBTAG00000018893	protein_coding	3	33513768	33556281	-1	AHCYL1	adenosylhomocysteinase-like 1	Duodenum	No	No	No	Yes	28.335	1.141	8.845	-1.326	29.882	1.097	28.932	1.047	88.815	-1.134
ENSBTAG00000046248	protein_coding	25	37546485	37559078	-1	ARPC1B	actin related protein 2/3 complex, subunit 1B, 41kDa	Duodenum	No	No	No	Yes	10.439	1.131	21.041	1.109	28.496	-1.37	77.822	1.217	87.83	1.2
ENSBTAG00000039813	protein_coding	21	35135771	35137852	1	GZMB	Bos taurus granzyme B (granzyme 2, cytotoxic T-lymphocyte-associated serine esterase 1) (GZMB), mRNA.	Duodenum	No	Yes	No	No	0.776	2.392	1.594	-1.263	0.581	-1.363	1.556	6.078	87.147	1.153
ENSBTAG00000000902	protein_coding	X	84387999	84429228	-1	OGT	O-linked N-acetylglucosamine (GlcNAc) transferase	Duodenum	No	No	No	Yes	66.998	1.12	34.943	1.018	22.709	-1.011	24.24	1.158	86.242	-1.117
ENSBTAG00000023563	protein_coding	23	26916511	26927031	-1		Uncharacterized protein	Duodenum	No	Yes	No	Yes	1.985	1.169	0.537	-23.544	0.645	-1.172	0.833	14.322	85.849	-1.18
ENSBTAG00000011139	protein_coding	1	102337857	102409795	1	BCHE	butyrylcholinesterase	Duodenum	Yes	No	No	No	14.802	1.2	3.225	-1.941	0.766	-1.131	11.686	-1.064	84.966	-1.417
ENSBTAG00000019255	protein_coding	2	19659540	19692048	1	NFE2L2	nuclear factor, erythroid 2-like 2	Duodenum	No	No	Yes	No	49.013	-1.007	40.831	1.069	55.889	-1	46.71	1.245	84.815	-1.135
ENSBTAG00000017357	protein_coding	3	57643206	57674223	-1	CLCA4	chloride channel accessory 4	Duodenum	No	Yes	No	No	0.896	1.198	0.303	-5.178	0.23	1.023	0.608	3.391	83.651	-1.678
ENSBTAG00000008023	protein_coding	3	107634942	107692934	1	RHBDL2	rhomboid, veinlet-like 2 (Drosophila)	Duodenum	No	Yes	No	No	6.564	1.089	0.82	-6.321	0.347	1.088	1.769	3.427	80.364	1.123
ENSBTAG00000048304	protein_coding	23	26932957	26938287	1		Uncharacterized protein	Duodenum	No	Yes	No	No	1.537	-1.062	0.476	-15.946	0.927	-1.184	0.701	15.314	78.145	-1.538
ENSBTAG00000004129	protein_coding	19	16196626	16199525	-1	CCL11	Eotaxin	Duodenum	No	Yes	No	No	0.233	3.818	0.582	-5.021	0.043	NA	1.026	2.543	77.943	-1.033
ENSBTAG00000003352	protein_coding	23	25423551	25424597	1		Uncharacterized protein	Duodenum	Yes	No	No	No	15.899	-1.108	17.079	-1.057	13.995	-1.044	26.836	1.041	75.714	-1.173
ENSBTAG00000000717	protein_coding	7	44591316	44601348	-1	PPAP2C	phosphatidic acid phosphatase type 2C	Duodenum	Yes	No	No	No	5.467	1.19	1.207	-1.7	21.462	1.302	2.013	3.243	72.644	-1.013
ENSBTAG00000017150	protein_coding	15	65991132	66030964	1	EHF	ets homologous factor	Duodenum	No	Yes	No	No	1.228	2.232	0.917	-37.399	2.245	1.112	1.275	12.741	72.582	-1.349
ENSBTAG00000011713	protein_coding	19	56580039	56586212	-1		Uncharacterized protein	Duodenum	No	Yes	No	No	0.557	3.27	0.346	-21.127	0.164	NA	0.646	4.899	71.433	-1.029
ENSBTAG00000014529	protein_coding	3	54643139	54683050	1	GBP4	GBP4 protein; Uncharacterized protein	Duodenum	No	Yes	No	No	2.519	2.021	1.323	-1.918	3.064	1.18	3.159	1.615	70.951	-1.777
ENSBTAG00000006209	protein_coding	14	48318650	48633661	1	EXT1	exostosin glycosyltransferase 1	Duodenum	No	No	No	Yes	29.851	1.001	7.116	-1.239	52.119	-1.189	20.877	1.101	70.899	-1.299
ENSBTAG00000019956	protein_coding	3	99484969	99521190	-1	CMPK1	cytidine monophosphate (UMP-CMP) kinase 1, cytosolic	Duodenum	No	No	No	Yes	27.292	-1.026	6.699	-1.328	31.649	-1.053	37.578	-1.028	70.67	1.032
ENSBTAG00000013176	protein_coding	9	104268693	104380527	1	SMOC2	SPARC related modular calcium binding 2	Duodenum	Yes	No	No	No	5.427	2.778	12.805	1.029	2.12	-1.044	2.169	1.595	69.794	1.322
ENSBTAG00000018744	protein_coding	2	63118922	63362056	-1	MGAT5	mannosyl (alpha-1,6-)-glycoprotein beta-1,6-N-acetyl-glucosaminyltransferase	Duodenum	No	No	No	Yes	12.018	1.272	3.08	-1.165	3.241	-1.039	6.537	1.589	68.715	-2.034
ENSBTAG00000016609	protein_coding	11	10096619	10103298	1	DQX1	DEAQ box RNA-dependent ATPase 1	Duodenum	No	Yes	No	No	1.377	-1.034	0.496	-3.52	0.349	-1.065	1.134	2.851	66.448	-1.328
ENSBTAG00000010350	protein_coding	6	7151718	7207800	-1	USP53	ubiquitin specific peptidase 53	Duodenum	Yes	No	No	No	12.822	-1.236	10.064	-1.133	4.418	-1.022	24.257	-1.195	66.413	-1.317
ENSBTAG00000026163	protein_coding	23	26354054	26354780	-1		Uncharacterized protein	Duodenum	No	Yes	No	No	0.098	NA	0.308	-23.047	0.036	NA	0.45	17.008	66.138	1.245
ENSBTAG00000018742	protein_coding	15	78613666	78633634	-1	MTCH2	mitochondrial carrier 2	Duodenum	No	No	No	Yes	22.395	1.032	19.792	-1.074	56.752	1.097	30.797	1.088	64.868	1.003
ENSBTAG00000048048	protein_coding	21	6101145	6102636	-1		Uncharacterized protein	Duodenum	No	Yes	No	No	0.724	7.399	0.487	-1.993	0.833	-1.031	0.66	4.757	63.702	1.083
ENSBTAG00000017312	protein_coding	1	80250205	80251648	1	SST	somatostatin	Duodenum	No	Yes	No	No	0.194	NA	0.714	-110.581	0.026	NA	1.094	19.662	63.121	-1.165
ENSBTAG00000047212	protein_coding	14	17734175	17748402	1	ANXA13	ANXA13 protein; Uncharacterized protein	Duodenum	Yes	No	No	No	0.192	NA	0.171	NA	4.677	-1.158	0.329	9.836	61.817	-2.488
ENSBTAG00000025340	protein_coding	7	39392482	39419245	1	CDHR2	cadherin-related family member 2	Duodenum	No	Yes	No	No	0.468	1.916	0.277	-19.792	0.094	NA	0.527	7.882	61.074	-1.092
ENSBTAG00000008967	protein_coding	5	45355308	45399175	-1	RAP1B	RAP1B, member of RAS oncogene family	Duodenum	No	No	No	Yes	42.113	1.031	20.805	-1.134	22.877	-1.145	49.076	1.313	60.528	-1.014
ENSBTAG00000013320	protein_coding	3	100498107	100503197	-1	TSPAN1	tetraspanin 1	Duodenum	Yes	No	No	No	1.228	2.684	0.318	-18.293	0.078	NA	1.284	7.519	59.846	3.318
ENSBTAG00000006633	protein_coding	18	56517723	56523302	-1	IRF3	interferon regulatory factor 3	Duodenum	No	No	Yes	No	40.476	-1.047	11.243	-1.055	21.14	1.101	31.527	1.177	58.065	1.139
ENSBTAG00000008913	protein_coding	19	17622149	17634850	-1	TMEM98	transmembrane protein 98	Duodenum	Yes	No	No	No	19.909	1.42	2.332	1.127	12.569	1.31	3.847	1.756	56.764	1.031
ENSBTAG00000017529	protein_coding	14	27637561	27719848	-1	CA8	carbonic anhydrase VIII	Duodenum	No	No	No	Yes	7.479	-1.187	1.207	-4.461	0.514	-1.805	1.306	7.931	56.599	-1.57
ENSBTAG00000048112	protein_coding	10	77381300	77384791	-1	GPX2	glutathione peroxidase 2	Duodenum	Yes	Yes	No	No	0.592	2.529	0.841	-2.431	0.28	-1.079	0.836	6.901	55.963	2.453
ENSBTAG00000010215	protein_coding	7	21088135	21099619	-1	CREB3L3	cAMP responsive element binding protein 3-like 3	Duodenum	Yes	No	No	No	0.217	9.237	0.156	NA	52.376	-1.485	0.36	3.092	54.52	-1.676
ENSBTAG00000038337	protein_coding	7	52285863	52287943	-1	MZB1	marginal zone B and B1 cell-specific protein	Duodenum	No	Yes	No	No	0.787	3.149	0.579	-2.639	1.281	-1.262	0.802	4.63	54.438	1.42
ENSBTAG00000000765	protein_coding	26	37346018	37366138	1	PNLIPRP2	pancreatic lipase-related protein 2	Duodenum	No	Yes	No	No	0.106	NA	0.162	NA	0.034	NA	0.361	4.394	54.011	2.704
ENSBTAG00000032289	protein_coding	2	53065587	53732838	-1	ARHGAP15	Rho GTPase activating protein 15	Duodenum	No	No	No	Yes	2.765	1.523	1.975	-1.245	11.952	-1.065	4.434	1.627	53.764	-1.495
ENSBTAG00000014456	protein_coding	25	21597704	21620834	-1	ERN2	endoplasmic reticulum to nucleus signaling 2	Duodenum	No	Yes	No	No	0.232	9.782	0.593	-11.854	0.136	NA	0.832	21.677	52.807	1.032
ENSBTAG00000020269	protein_coding	7	44942017	44951962	1	MISP	mitotic spindle positioning	Duodenum	No	Yes	No	No	2.349	1.154	0.208	-8.497	0.085	NA	0.418	5.747	52.752	-1.196
ENSBTAG00000030629	protein_coding	1	150108438	150110508	1	MGC127133	20-beta-hydroxysteroid dehydrogenase-like; Uncharacterized protein	Duodenum	No	Yes	No	No	0.129	NA	0.366	-9.117	1.683	-1.097	0.47	13.457	52.578	1.437
ENSBTAG00000009656	protein_coding	23	25351283	25356959	-1	BOLA-DQA2	Uncharacterized protein	Duodenum	Yes	No	No	No	8.984	-2.946	8.04	-2.776	7.426	-1.525	13.363	-2.417	52.444	-3.094
ENSBTAG00000017478	protein_coding	14	11892028	11907430	-1	GSDMC	gasdermin C	Duodenum	No	Yes	No	No	0.175	NA	0.219	-13.223	0.036	NA	0.339	14.324	52.379	1.126
ENSBTAG00000003168	protein_coding	18	50718845	50752307	1	HNRNPUL1	heterogeneous nuclear ribonucleoprotein U-like 1	Duodenum	No	No	No	Yes	34.907	-1.037	25.254	1.018	22.733	-1.051	41.575	1.058	52.147	1.028
ENSBTAG00000014806	protein_coding	19	25163841	25198117	-1	ATP2A3	ATPase, Ca++ transporting, ubiquitous	Duodenum	Yes	Yes	No	No	4.983	2.068	2.473	1.089	4.118	-1.467	4.46	1.527	51.43	1.283
ENSBTAG00000016766	protein_coding	4	114199462	114207377	-1	TMEM176B	transmembrane protein 176B	Duodenum	Yes	No	No	No	7.33	1.681	4.613	1.569	8.4	1.108	6.094	1.877	51.184	1.148
ENSBTAG00000030595	protein_coding	10	82412752	82426801	1	COX16	COX16 cytochrome c oxidase assembly homolog	Duodenum	No	No	No	Yes	38.557	1.007	19.481	1	22.031	1.021	23.857	1.106	50.824	1.052
ENSBTAG00000025183	protein_coding	19	36610213	36616333	1	ANKRD40	Ankyrin repeat domain 40; Uncharacterized protein	Duodenum	No	Yes	No	No	0.495	1.323	0.43	-2.965	0.495	1.011	0.56	3.578	50.561	-1.214
ENSBTAG00000000745	protein_coding	4	65830992	65845186	-1	AQP1	Aquaporin-1	Duodenum	Yes	No	No	No	4.592	2.485	25.97	1.117	2.425	1.123	49.974	1.227	50.35	1.153
ENSBTAG00000003458	protein_coding	2	23377568	23390741	-1	CDCA7	cell division cycle associated 7	Duodenum	No	Yes	No	No	0.484	1.169	1.172	-1.859	1.008	-1.044	1.585	2.772	49.877	1.261
ENSBTAG00000027453	protein_coding	6	108307673	108341783	-1	RNF4	ring finger protein 4	Duodenum	No	No	Yes	No	36.114	1.021	13.437	-1.152	48.416	-1.13	28.244	1.066	49.596	-1.02
ENSBTAG00000017824	protein_coding	18	11883376	11905043	1	IRF8	interferon regulatory factor 8	Duodenum	No	Yes	No	No	5.338	-1.036	2.962	-1.027	8.207	-1.021	4.246	1.215	48.954	1.02
ENSBTAG00000014453	protein_coding	25	21587069	21597613	1	PLK1	polo-like kinase 1	Duodenum	No	Yes	No	No	4.212	1.078	2.007	-1.77	2.954	-1.16	4.012	1.578	48.864	1.142
ENSBTAG00000009148	protein_coding	3	1726504	1779667	1	GPA33	glycoprotein A33 (transmembrane)	Duodenum	No	Yes	No	No	0.925	1.385	0.434	-2.638	0.111	NA	0.446	9.27	48.664	1.125
ENSBTAG00000007194	protein_coding	3	104609131	104612391	-1	GUCA2B	guanylate cyclase activator 2B (uroguanylin)	Duodenum	No	Yes	No	No	0.116	NA	0.193	NA	0.058	NA	0.383	14.262	48.512	1.031
ENSBTAG00000008117	protein_coding	17	72747585	72782562	-1	SLC5A4	solute carrier family 5 (glucose activated ion channel), member 4	Duodenum	No	Yes	No	No	0.112	NA	0.23	-12.474	0.066	NA	0.368	11.037	47.947	1.439
ENSBTAG00000021790	protein_coding	X	75160536	75265102	-1	APOOL	apolipoprotein O-like	Duodenum	No	No	No	Yes	25.23	1.019	17.792	-1.079	20.821	1.076	28.593	-1.06	47.648	-1.153
ENSBTAG00000006970	protein_coding	2	22564518	22728762	1	OLA1	Obg-like ATPase 1	Duodenum	No	No	No	Yes	35.896	1.012	30.527	-1.037	23.727	-1.043	34.824	1.021	47.444	-1.014
ENSBTAG00000007847	protein_coding	29	9325136	9355669	-1	EED	embryonic ectoderm development	Duodenum	No	No	No	Yes	32.034	1.038	13.684	-1.153	21.606	-1.021	25.905	1.248	46.958	-1.076
ENSBTAG00000045578	protein_coding	4	25316893	25333477	-1	AGR3	anterior gradient 3, protein disulphide isomerase family member	Duodenum	No	Yes	No	No	0.848	-1.112	0.673	-27.173	0.117	NA	0.988	30.071	46.251	1.388
ENSBTAG00000012510	protein_coding	29	43170432	43189303	1	PLCB3	phospholipase C, beta 3 (phosphatidylinositol-specific)	Duodenum	No	Yes	No	No	4.493	1.104	2.316	-1.15	3.58	1.015	5.232	1.306	45.271	-1.029
ENSBTAG00000022819	protein_coding	24	57193944	57239492	1	ONECUT2	one cut homeobox 2	Duodenum	Yes	No	No	No	0.657	1.199	0.278	-9.895	22.57	-1.176	0.497	7.065	44.925	-1.82
ENSBTAG00000015170	protein_coding	2	61867080	61915814	1	LCT	Bos taurus lactase (LCT), mRNA.	Duodenum	No	Yes	No	No	0.275	1.577	0.167	NA	0.141	NA	0.228	3.551	44.405	-1.403
ENSBTAG00000011187	protein_coding	6	37355568	37457493	1	FAM13A	family with sequence similarity 13, member A	Duodenum	Yes	No	No	No	8.936	-1.144	5.571	-1.272	1.432	-1.129	16.662	-1.215	44.198	-1.504
ENSBTAG00000006422	protein_coding	18	65954144	65960263	1	TRIM28	tripartite motif containing 28	Duodenum	No	No	Yes	No	35.272	-1.039	30.076	1.221	11.549	-1.103	28.134	1.119	44.015	1.212
ENSBTAG00000019679	protein_coding	18	46864524	46869490	-1	SYNE4	spectrin repeat containing, nuclear envelope family member 4	Duodenum	No	Yes	No	No	2.298	1.128	0.392	-4.475	0.383	1.45	0.685	3.636	43.982	-1.052
ENSBTAG00000014668	protein_coding	11	13405927	13415101	-1	NAGK	N-acetylglucosamine kinase	Duodenum	No	No	No	Yes	33.071	-1.063	5.51	-1.098	11.796	-1.044	17.256	1.294	43.952	1.045
ENSBTAG00000018436	protein_coding	9	61766993	61782483	1	UBE2J1	ubiquitin-conjugating enzyme E2 J1	Duodenum	No	No	No	Yes	24.985	-1.045	6.413	-1.168	10.842	-1.06	10.223	1.317	43.825	-1.101
ENSBTAG00000026119	protein_coding	13	74996642	75000946	1	PTI	Uncharacterized protein	Duodenum	Yes	No	No	No	3.449	16.316	13.86	1.737	1.111	1.555	4.008	1.447	43.174	1.231
ENSBTAG00000039289	protein_coding	13	43973797	43995748	1		Uncharacterized protein	Duodenum	No	Yes	No	No	0.068	NA	0.174	NA	1.331	1.017	0.421	6.256	42.511	1.263
ENSBTAG00000002647	protein_coding	26	39976325	40017296	-1	RGS10	regulator of G-protein signaling 10	Duodenum	Yes	No	No	No	8.234	1.278	2.645	1.081	4.125	-1.068	5.446	2.558	42.304	1.028
ENSBTAG00000012074	protein_coding	9	74222882	74258203	1	MYB	v-myb avian myeloblastosis viral oncogene homolog	Duodenum	No	Yes	Yes	No	0.771	5.613	0.569	-3.934	0.125	NA	0.652	7.199	42.256	1.044
ENSBTAG00000045630	protein_coding	13	74983237	75016391	-1		Uncharacterized protein	Duodenum	Yes	No	No	No	2.613	3.286	6.707	1.063	1.814	-1.291	28.578	3.232	42.202	-1.101
ENSBTAG00000032236	protein_coding	14	79520633	79530892	1	CA1	Carbonic anhydrase 1	Duodenum	Yes	No	No	No	0.5	10.114	0.097	NA	0.085	NA	0.123	NA	42.078	1190.59
ENSBTAG00000016327	protein_coding	10	65395125	65427753	-1	SLC28A2	solute carrier family 28 (concentrative nucleoside transporter), member 2	Duodenum	No	Yes	No	No	0.184	NA	0.309	-5.803	0.116	NA	0.526	6.39	40.835	-1.728
ENSBTAG00000031958	protein_coding	4	89154606	89161368	1		Hyaluronidase	Duodenum	No	Yes	No	No	0.057	NA	0.093	NA	0.036	NA	0.188	NA	40.316	-1.236
ENSBTAG00000014826	protein_coding	25	10496621	10522623	-1	ZC3H7A	zinc finger CCCH-type containing 7A	Duodenum	No	No	No	Yes	24.481	1.025	15.397	-1.152	15.185	1.033	22.409	1.086	39.938	-1.13
ENSBTAG00000002606	protein_coding	15	58873843	58977292	-1	LGR4	leucine-rich repeat containing G protein-coupled receptor 4	Duodenum	No	No	No	Yes	14.727	1.11	7.307	-1.233	16.348	1.012	5.974	1.009	39.629	-1.222
ENSBTAG00000001819	protein_coding	12	32317772	32322605	1	CDX2	caudal type homeobox 2	Duodenum	No	Yes	No	No	0.072	NA	0.267	-17.827	0.044	NA	0.412	15.064	38.617	1.246
ENSBTAG00000020018	protein_coding	9	35040651	35138636	1	FRK	fyn-related Src family tyrosine kinase	Duodenum	No	No	No	Yes	2.432	1.222	0.414	-2.443	0.315	1.063	7.965	-1.063	38.402	-1.492
ENSBTAG00000005290	protein_coding	X	60134287	60136956	-1	CLDN2	claudin 2	Duodenum	Yes	No	No	Yes	0.334	7.013	0.274	-15.304	15.98	1.227	1.1	5.911	37.761	1.495
ENSBTAG00000012078	protein_coding	4	114208682	114212312	1	TMEM176A	transmembrane protein 176A	Duodenum	Yes	No	No	No	13.486	1.319	4.29	1.456	11.075	1.082	5.845	2.028	37.346	1.161
ENSBTAG00000005524	protein_coding	4	48545066	48575834	1	HBP1	HMG box-containing protein 1	Duodenum	No	No	Yes	No	35.8	-1.051	23.65	-1.008	26.125	1.011	35.449	-1.011	37.253	-1.048
ENSBTAG00000012851	protein_coding	17	72690558	72740066	1	SLC5A1	solute carrier family 5 (sodium/glucose cotransporter), member 1	Duodenum	No	No	No	Yes	0.103	NA	0.163	NA	3.314	1.043	0.264	6.255	37.154	-1.353
ENSBTAG00000001845	protein_coding	3	33749803	33757985	1	EPS8L3	EPS8-like 3	Duodenum	No	Yes	No	No	0.107	NA	0.248	-11.168	0.065	NA	0.388	11.212	36.867	-1.144
ENSBTAG00000017799	protein_coding	17	69527044	69588470	-1	PITPNB	phosphatidylinositol transfer protein, beta	Duodenum	No	No	No	Yes	27.926	-1.035	7.327	-1.154	11.441	-1.029	22.468	1.138	36.691	-1.156
ENSBTAG00000007659	protein_coding	8	63703647	63767456	-1	CORO2A	coronin, actin binding protein, 2A	Duodenum	No	Yes	No	No	3.014	-1.223	0.507	-1.78	0.443	1.026	0.941	2.52	36.668	-1.161
ENSBTAG00000006383	protein_coding	X	126048949	126049743	1		40S ribosomal protein S3a	Duodenum	Yes	No	No	No	28.156	11.526	21.112	20.651	11.257	16.993	32.695	17.708	35.518	21.784
ENSBTAG00000020136	protein_coding	X	107157282	107531020	1	CASK	calcium/calmodulin-dependent serine protein kinase (MAGUK family)	Duodenum	No	No	No	Yes	20.08	-1.013	3.999	-1.143	5.65	1.041	6.963	1.249	35.51	-1.227
ENSBTAG00000010852	protein_coding	23	31343551	31373121	-1		Uncharacterized protein	Duodenum	No	Yes	No	No	2.682	-1.085	0.475	-1.119	1.068	1.212	1.212	1.206	35.338	-2.09
ENSBTAG00000039803	protein_coding	2	4819957	4901074	-1	MYO7B	myosin VIIB	Duodenum	No	Yes	No	No	0.17	NA	0.32	-2.921	0.371	1.776	0.473	3.694	35.096	-1.063
ENSBTAG00000037381	protein_coding	23	28626339	28638869	-1	TRIM40	tripartite motif containing 40	Duodenum	No	Yes	No	No	0.139	NA	0.133	NA	0.033	NA	0.165	NA	34.98	-1.577
ENSBTAG00000017759	protein_coding	25	14646656	14702742	1		Uncharacterized protein	Duodenum	No	No	No	Yes	21.122	-1.015	11.49	-1.043	32.439	1.057	21.493	1.023	34.668	1.101
ENSBTAG00000019722	protein_coding	5	95605339	95670749	1	GUCY2C	guanylate cyclase 2C	Duodenum	No	Yes	No	No	1.82	-1.516	0.202	-4.55	0.266	1.023	0.369	3.12	34.072	-1.168
ENSBTAG00000008101	protein_coding	8	52292117	52712391	1	PCSK5	proprotein convertase subtilisin/kexin type 5	Duodenum	Yes	No	No	No	7.074	-1.155	1.672	-1.381	16.954	-1.146	10.022	1.13	34.055	-1.827
ENSBTAG00000040111	protein_coding	19	57097872	57105114	-1	OTOP3	otopetrin 3	Duodenum	No	Yes	No	No	1.23	-1.212	0.195	NA	0.115	NA	0.392	4.348	33.944	-1.603
ENSBTAG00000014917	protein_coding	13	46689063	46703756	-1	GTPBP4	GTP binding protein 4	Duodenum	No	No	No	Yes	29.221	-1.177	12.264	-1.212	17.555	-1.134	24.073	1.054	33.791	1.116
ENSBTAG00000047054	protein_coding	26	47635451	47651856	-1	CLRN3	clarin 3	Duodenum	No	Yes	No	No	0.111	NA	0.184	NA	0.046	NA	0.352	6.959	33.552	1.05
ENSBTAG00000019315	protein_coding	23	19907160	19945051	-1	PLA2G7	phospholipase A2, group VII (platelet-activating factor acetylhydrolase, plasma)	Duodenum	Yes	No	No	No	1.99	3.982	6.529	-1.025	26.318	-1.198	9.648	1.662	33.338	1.099
ENSBTAG00000018496	protein_coding	X	92088348	92092138	-1	TIMM17B	translocase of inner mitochondrial membrane 17 homolog B (yeast)	Duodenum	No	No	No	Yes	23.634	1.021	32.053	1.093	20.344	-1.089	29.588	-1.111	33.175	1.171
ENSBTAG00000004954	protein_coding	14	26631190	26941726	-1	TOX	thymocyte selection-associated high mobility group box	Duodenum	No	No	No	Yes	21.998	1.134	0.555	-2.043	1.326	1.035	0.918	3.055	33.135	-1.824
ENSBTAG00000000218	protein_coding	10	14354690	14626128	1	MAP2K5	dual specificity mitogen-activated protein kinase kinase 5	Duodenum	No	No	No	Yes	28.208	1.071	17.605	-1.044	21.927	1.052	32.355	1.031	32.979	-1.148
ENSBTAG00000018669	protein_coding	11	71116627	71221929	-1	PLB1	phospholipase B1	Duodenum	No	Yes	No	No	0.331	-1.106	0.193	NA	0.087	NA	0.255	1.523	32.658	-2.264
ENSBTAG00000006975	protein_coding	1	103088853	103204728	1	SI	sucrase-isomaltase (alpha-glucosidase)	Duodenum	No	Yes	No	No	0.066	NA	0.162	NA	0.044	NA	0.241	11.9	32.479	1.235
ENSBTAG00000010837	protein_coding	7	61907647	62066996	-1	HTR4	5-hydroxytryptamine (serotonin) receptor 4, G protein-coupled	Duodenum	No	Yes	No	No	0.19	NA	0.226	-5.639	0.097	NA	0.33	6.115	32.461	-1.73
ENSBTAG00000007829	protein_coding	5	26985263	27013078	1	CSAD	cysteine sulfinic acid decarboxylase	Duodenum	Yes	No	No	No	20.082	1.042	3.465	-1.417	27.751	-1.755	14.946	-1.077	32.349	-1.098
ENSBTAG00000005997	protein_coding	4	33026387	33095702	1	ABCB1	Uncharacterized protein	Duodenum	Yes	No	No	No	3.658	4.589	1.407	-1.048	6.242	-1.07	3.055	1.411	31.931	-1.237
ENSBTAG00000016554	protein_coding	1	57279554	57319747	1	C3orf52	chromosome 3 open reading frame 52	Duodenum	No	Yes	No	No	1.847	1.069	0.24	-3.992	0.429	1.196	0.42	5.484	31.769	1.096
ENSBTAG00000002097	protein_coding	25	17146668	17201619	1	TMC5	transmembrane channel-like 5	Duodenum	No	Yes	No	No	0.17	NA	0.116	NA	0.052	NA	0.231	7.901	31.497	-1.431
ENSBTAG00000038128	protein_coding	23	25404020	25411643	-1	BOLA-DQA5	BOLA-DQA5 protein; Uncharacterized protein	Duodenum	Yes	No	No	No	4.672	-4.157	4.718	-4.415	4.889	-2.73	7.652	-3.444	31.261	-7.262
ENSBTAG00000021993	protein_coding	23	8537368	8554696	-1	SPDEF	SAM pointed domain containing ETS transcription factor	Duodenum	No	Yes	Yes	No	0.212	3.58	0.47	-7.655	0.048	NA	0.528	13.095	31.25	1.233
ENSBTAG00000010360	protein_coding	22	35068218	35181384	1	LRIG1	leucine-rich repeats and immunoglobulin-like domains 1	Duodenum	No	No	No	Yes	19.388	-1.15	12.974	-1.017	9.098	-1.017	6.294	1.03	31.088	1.026
ENSBTAG00000003948	protein_coding	3	15356047	15374937	-1	FDPS	farnesyl pyrophosphate synthase	Duodenum	No	No	No	Yes	17.199	-1.076	7.917	1.002	21.952	-1.142	18.467	-1.002	31.086	1.084
ENSBTAG00000000986	protein_coding	15	35500365	35548981	1	USH1C	Usher syndrome 1C	Duodenum	No	Yes	No	No	2.436	-1.453	0.183	NA	0.345	-1.697	0.379	6.572	31.016	-1.124
ENSBTAG00000039992	protein_coding	5	30728352	30735852	-1	TUBA1C	Tubulin alpha-1C chain	Duodenum	Yes	No	No	No	18.623	-1.736	2.65	-1.794	16.455	-1.194	7.215	1.007	30.652	-1.207
ENSBTAG00000009864	protein_coding	19	38025688	38064965	-1	B4GALNT2	beta-1,4-N-acetyl-galactosaminyl transferase 2	Duodenum	Yes	No	No	No	0.208	1.846	0.352	-22.387	0.059	NA	0.549	14.403	30.531	2.896
ENSBTAG00000007356	protein_coding	12	11183378	11269367	-1	ELF1	E74-like factor 1 (ets domain transcription factor)	Duodenum	No	No	No	Yes	12.14	1.047	4.317	-1.175	9.761	-1.064	9.791	1.364	30.484	-1.229
ENSBTAG00000023283	protein_coding	15	29313736	29344970	-1	AMICA1	adhesion molecule, interacts with CXADR antigen 1	Duodenum	No	Yes	No	No	1.784	1.06	1.266	1.436	1.517	1.013	1.225	1.551	30.405	1.012
ENSBTAG00000008331	protein_coding	2	121604099	121611301	1	TMEM54	transmembrane protein 54	Duodenum	No	Yes	No	No	0.703	1.229	0.186	NA	0.047	NA	0.397	5.752	30.338	1.112
ENSBTAG00000004815	protein_coding	7	41790990	41806340	-1		Uncharacterized protein	Duodenum	Yes	No	No	No	15.978	1.268	6.118	1.409	11.525	1.212	19.782	1.573	30.107	1.231
ENSBTAG00000002075	protein_coding	1	113387231	113502393	-1	MME	membrane metallo-endopeptidase	Duodenum	Yes	No	No	No	3.5	1.184	9.226	-1.048	0.102	NA	8.633	-1.821	30.05	-1.479
ENSBTAG00000002348	protein_coding	6	88182303	88541046	1	SLC4A4	solute carrier family 4 (sodium bicarbonate cotransporter), member 4	Duodenum	Yes	No	No	No	4.837	1.149	3.295	-1.655	3.837	-1.16	20.47	-1.192	30.04	-1.831
ENSBTAG00000008794	protein_coding	23	27057896	27067756	1	ATF6B	activating transcription factor 6 beta	Duodenum	No	No	No	Yes	17.86	-1.017	9.217	-1.044	9.844	-1.039	13.899	1.272	29.992	1.042
ENSBTAG00000046116	protein_coding	23	26688281	26690021	1		Uncharacterized protein	Duodenum	No	Yes	No	No	0.043	NA	0.085	NA	0.021	NA	0.154	NA	29.826	1.121
ENSBTAG00000000597	protein_coding	1	18058709	18207251	1	TMPRSS15	transmembrane protease, serine 15	Duodenum	Yes	No	No	No	0.149	NA	0.213	-10.071	0.09	NA	0.349	5.946	29.773	-2.177
ENSBTAG00000011036	protein_coding	18	52660621	52675994	-1	CEACAM20	carcinoembryonic antigen-related cell adhesion molecule 20	Duodenum	Yes	No	No	Yes	0.125	NA	0.613	-2.342	0.2	NA	0.497	2.756	29.575	-2.063
ENSBTAG00000000528	protein_coding	13	66899155	66926952	1	MANBAL	mannosidase, beta A, lysosomal-like	Duodenum	No	No	No	Yes	26.864	1.01	11.124	-1.057	11.958	-1.083	19.782	-1.017	29.368	-1.106
ENSBTAG00000047416	protein_coding	X	99644622	99768588	-1	HEPH	hephaestin	Duodenum	No	Yes	No	Yes	2.509	1.211	0.85	-1.28	1.896	1.047	1.539	1.41	29.279	-1.378
ENSBTAG00000008849	protein_coding	3	34150876	34214025	1	SORT1	sortilin 1	Duodenum	No	No	No	Yes	16.761	1.076	9.799	-1.062	21.206	1.04	8.338	1.283	29.121	-1.021
ENSBTAG00000021636	protein_coding	2	22359363	22394217	1	GPR155	G protein-coupled receptor 155	Duodenum	No	Yes	No	No	6.158	1.128	3.866	-1.037	3.92	1.11	4.626	1.363	29.007	-1.44
ENSBTAG00000020034	protein_coding	14	24847257	24920713	1	LYN	LYN proto-oncogene, Src family tyrosine kinase	Duodenum	No	No	No	Yes	2.335	1.419	3.141	1.193	9.515	-1.029	10.953	1.146	28.615	-1.297
ENSBTAG00000002341	protein_coding	29	32358407	32430222	-1	ETS1	v-ets avian erythroblastosis virus E26 oncogene homolog 1	Duodenum	No	No	Yes	No	4.252	1.109	10.182	1.088	12.305	-1.069	23.833	1.161	28.579	-1.392
ENSBTAG00000026779	protein_coding	5	44712169	44720976	-1	LYZ	Lysozyme C, non-stomach isozyme	Duodenum	Yes	No	No	No	1.824	2.724	3.964	2.563	6.647	1.329	9.888	5.362	28.514	2.777
ENSBTAG00000027033	protein_coding	21	35112322	35115054	-1		Uncharacterized protein	Duodenum	No	Yes	No	No	0.199	NA	0.283	-1.875	0.051	NA	0.54	5.312	28.436	1.235
ENSBTAG00000026893	protein_coding	21	69418979	69428146	1	EXOC3L4	exocyst complex component 3-like protein 4	Duodenum	No	Yes	No	No	1.034	1.07	0.27	-4.711	1.071	1.245	0.578	2.271	28.349	-1.013
ENSBTAG00000004490	protein_coding	23	28665990	28676508	1	TRIM31	tripartite motif containing 31	Duodenum	No	Yes	No	No	0.217	1.845	0.829	-1.271	0.176	NA	0.573	1.965	28.169	-1.64
ENSBTAG00000016507	protein_coding	5	113953266	113972169	1	SERHL2	serine hydrolase-like 2	Duodenum	No	Yes	No	No	2.26	1.308	0.714	-1.318	0.932	-1.006	1.969	1.65	27.526	-1.081
ENSBTAG00000008092	protein_coding	19	57289296	57398998	-1	RAB37	RAB37, member RAS oncogene family	Duodenum	No	No	No	Yes	2.371	1.128	0.748	1.02	8.47	-1.227	1.092	1.6	27.459	-1.044
ENSBTAG00000046611	protein_coding	21	9617226	9635374	-1		Uncharacterized protein	Duodenum	No	Yes	No	No	0.204	-1.047	0.291	-5.762	0.387	-1.287	0.545	2.3	27.126	-1.359
ENSBTAG00000006114	protein_coding	17	55192961	55213770	1	ZCCHC8	zinc finger CCHC domain-containing protein 8	Duodenum	No	No	No	Yes	24.7	-1.051	9.425	-1.09	13.968	-1.028	16.374	1.073	27.001	-1.189
ENSBTAG00000007626	protein_coding	X	84816193	84819838	1	IL2RG	interleukin 2 receptor, gamma	Duodenum	Yes	No	No	Yes	1.402	1.557	3.833	1.358	5.133	-1.143	7.584	1.696	26.899	1.051
ENSBTAG00000011857	protein_coding	5	50861334	51163885	1	PPM1H	protein phosphatase, Mg2+/Mn2+ dependent, 1H	Duodenum	No	No	No	Yes	18.518	1.028	1.095	-1.285	15.315	1.01	8.238	1.272	26.863	-1.426
ENSBTAG00000000937	protein_coding	2	14683868	14751322	-1	SSFA2	sperm specific antigen 2	Duodenum	No	No	No	Yes	22.763	1.182	3.673	-1.142	10.338	-1.06	12.803	1.139	26.732	-1.207
ENSBTAG00000005470	protein_coding	8	70429462	70480013	-1	BIN3	bridging integrator 3	Duodenum	No	No	No	Yes	10.215	1.014	4.295	-1.216	12.857	-1.179	11.206	1.149	26.65	-1.081
ENSBTAG00000033190	protein_coding	8	44682699	44892128	1	PGM5	phosphoglucomutase 5	Duodenum	No	No	No	Yes	1.933	1.947	21.417	-1.051	3.383	-1.069	11.654	1.101	26.152	-1.057
ENSBTAG00000005675	protein_coding	23	27291966	27305337	1	SLC44A4	solute carrier family 44, member 4	Duodenum	No	Yes	No	No	0.941	2.123	0.179	NA	0.112	NA	0.354	8.267	26.073	1.393
ENSBTAG00000002147	protein_coding	22	28775667	28823253	-1	PPP4R2	protein phosphatase 4, regulatory subunit 2	Duodenum	No	No	No	Yes	24.312	1.002	8.562	-1.156	17.707	1.036	15.563	1.07	26.071	-1.14
ENSBTAG00000037649	protein_coding	4	120427915	120494453	-1	VIPR2	vasoactive intestinal polypeptide receptor 2 precursor	Duodenum	Yes	No	No	No	4.615	2.504	2.576	-1.056	14.756	1.128	3.055	1.885	25.954	1.001
ENSBTAG00000012109	protein_coding	13	57571799	57596875	-1	EDN3	endothelin 3	Duodenum	No	Yes	No	No	3.062	4.643	0.841	1.126	0.069	NA	0.321	2.589	25.933	-1.345
ENSBTAG00000016501	protein_coding	15	77496430	77513093	-1	ARHGAP1	Rho GTPase activating protein 1	Duodenum	Yes	No	No	No	15.714	1.363	7.886	1.566	21.714	1.579	17.233	1.54	25.836	1.388
ENSBTAG00000015887	protein_coding	3	104477699	104600121	1	FOXJ3	forkhead box J3	Duodenum	No	No	Yes	No	22.975	1.037	14.71	-1.107	11.623	1.007	9.439	1.211	25.807	-1.399
ENSBTAG00000014605	protein_coding	5	98412843	98468293	-1	ETV6	ets variant 6	Duodenum	No	No	No	Yes	8.252	1.082	3.474	-1.091	6.899	1.011	7.663	1.307	25.761	-1.262
ENSBTAG00000004767	protein_coding	8	88423429	88529462	-1	SYK	spleen tyrosine kinase	Duodenum	No	No	No	Yes	2.69	1.049	1.286	1.002	3.866	-1.247	4.788	2.307	25.444	-1.385
ENSBTAG00000014485	protein_coding	X	74869019	74967178	1	POF1B	premature ovarian failure, 1B	Duodenum	No	Yes	No	Yes	2.194	-1.433	0.211	-9.826	0.166	NA	0.294	6.582	25.391	-1.285
ENSBTAG00000021785	protein_coding	25	26549204	26565653	-1	TMEM219	transmembrane protein 219	Duodenum	No	No	No	Yes	18.855	1.046	10.43	1.012	9.833	1.014	23.69	1.061	25.378	1.08
ENSBTAG00000021482	protein_coding	3	20416072	20419717	1	APH1A	APH1A gamma secretase subunit	Duodenum	No	No	No	Yes	17.126	1.079	10.306	1.03	13.139	1.083	15.27	1.269	25.29	1.098
ENSBTAG00000022890	protein_coding	24	2558226	2590450	1	MBP	myelin basic protein	Duodenum	Yes	No	No	No	17.859	1.117	18.858	1.101	13.597	1.157	9.974	2.818	25.266	-1.011
ENSBTAG00000010492	protein_coding	24	62175123	62204856	-1	VPS4B	vacuolar protein sorting 4 homolog B (S. cerevisiae)	Duodenum	No	No	No	Yes	19.811	1.008	6.05	-1.189	11.517	-1.018	22.001	1.143	25.218	-1.089
ENSBTAG00000037527	protein_coding	17	63654698	63678163	-1	OAS1X	2',5'-oligoadenylate synthetase 1, 40/46kDa	Duodenum	Yes	No	No	No	9.308	1.026	6.017	-1.26	13.968	1.42	12.449	-1.11	25.153	-2.232
ENSBTAG00000000185	protein_coding	X	731932	759484	-1	SLC6A14	solute carrier family 6 (amino acid transporter), member 14	Duodenum	No	Yes	No	No	2.046	-1.066	0.259	-8.384	0.718	-1.058	0.529	4.179	25.125	1.207
ENSBTAG00000046555	protein_coding	X	91842944	91855473	1	WAS	Wiskott-Aldrich syndrome	Duodenum	No	No	No	Yes	1.804	1.072	1.493	1.061	4.72	-1.177	3.351	1.72	25.071	-1.031
ENSBTAG00000027865	protein_coding	20	24048537	24059238	-1	GZMA	Granzyme A	Duodenum	No	Yes	No	No	0.192	NA	0.065	NA	0.085	NA	0.125	NA	24.877	-1.849
ENSBTAG00000004742	protein_coding	1	148678710	148773773	-1	RUNX1	runt-related transcription factor 1	Duodenum	No	No	Yes	No	7.018	1.393	1.727	-1.617	2.997	-1.19	3.15	2.36	24.864	-1.484
ENSBTAG00000012140	protein_coding	1	45415066	45478330	1	ADGRG7	adhesion G protein-coupled receptor G7	Duodenum	No	Yes	No	No	0.111	NA	0.182	NA	0.053	NA	0.266	11.215	24.807	-1.021
ENSBTAG00000033326	protein_coding	18	14578306	14584239	1	DPEP1	dipeptidase 1 (renal)	Duodenum	No	Yes	No	No	0.22	3.32	0.128	NA	0.029	NA	2.218	9.196	24.451	1.152
ENSBTAG00000046092	protein_coding	X	83228463	83475076	1	HDAC8	histone deacetylase 8	Duodenum	No	No	No	Yes	18.697	1.033	3.473	-1.271	9.087	-1	7.019	1.213	24.413	-1.16
ENSBTAG00000016877	protein_coding	2	133088083	133100875	1	PLA2G2C	phospholipase A2, group IIC	Duodenum	No	Yes	No	No	0.77	-1.058	0.297	-3.227	0.099	NA	0.726	2.876	24.307	-1.013
ENSBTAG00000047383	protein_coding	12	71822642	71987841	-1		Uncharacterized protein	Duodenum	No	Yes	No	No	0.46	1.1	0.394	-1.915	0.653	-1.158	0.764	1.268	24.262	-1.711
ENSBTAG00000006851	protein_coding	5	100570907	100588613	1		Uncharacterized protein	Duodenum	Yes	No	No	No	1.563	-1.37	4.686	-1.181	5.871	-1.104	11.932	-1.301	24.028	-1.542
ENSBTAG00000007718	protein_coding	24	37940878	37948732	1	TGIF1	TGFB-induced factor homeobox 1	Duodenum	No	No	Yes	No	5.698	1.144	2.455	-1.053	8.257	1.11	6.322	1.267	24.004	1.2
ENSBTAG00000013027	protein_coding	22	15190718	15196325	-1	CCK	cholecystokinin	Duodenum	No	Yes	No	No	0.674	2.071	0.241	-26.609	0.024	NA	0.345	25.867	23.972	1.078
ENSBTAG00000006805	protein_coding	18	52638277	52663928	-1	ZNF180	zinc finger protein 180	Duodenum	No	Yes	No	No	3.941	-1.022	1.886	-1.439	1.997	-1.106	2.27	1.195	23.868	-1.56
ENSBTAG00000045550	protein_coding	X	50904005	50912844	1	TSPAN6	tetraspanin 6	Duodenum	No	No	No	Yes	18.005	1.02	14.262	1.124	16.622	-1.021	16.592	1.103	23.849	1.422
ENSBTAG00000015261	protein_coding	19	53048429	53069156	-1	CARD14	caspase recruitment domain family, member 14	Duodenum	No	Yes	No	No	0.504	1.361	0.268	-2.275	0.269	1.262	0.673	2.836	23.653	1.245
ENSBTAG00000001069	protein_coding	19	27985495	27997841	-1	TP53	Cellular tumor antigen p53	Duodenum	No	No	Yes	No	7.163	1.022	7.055	-1.02	8.467	-1.07	9.405	1.171	23.571	1.061
ENSBTAG00000004519	protein_coding	2	120904601	120907738	1		Alkaline phosphatase	Duodenum	Yes	No	No	No	0.027	NA	0.023	NA	0.011	NA	0.038	NA	23.483	-7.255
ENSBTAG00000046041	protein_coding	12	73574462	73704802	1		Uncharacterized protein	Duodenum	No	Yes	No	No	0.46	-1.018	0.429	-1.548	0.766	1.315	0.926	1.374	23.461	-1.212
ENSBTAG00000032534	protein_coding	17	55759606	55773011	1	RHOF	ras homolog family member F (in filopodia)	Duodenum	No	No	No	Yes	6.919	-1.018	12.895	1.079	4.383	-1.06	6.629	1.09	23.454	-1.087
ENSBTAG00000021512	protein_coding	3	15634915	15648928	-1	ZBTB7B	zinc finger and BTB domain containing 7B	Duodenum	No	No	Yes	No	9.642	-1.006	5.778	-1.024	9.374	-1.068	13.442	1.1	23.365	-1.279
ENSBTAG00000006335	protein_coding	5	56658077	56670842	1	STAT6	signal transducer and activator of transcription 6, interleukin-4 induced	Duodenum	No	No	Yes	No	4.838	1.316	6.812	1.115	9.891	1.047	14.289	1.463	23.277	-1.055
ENSBTAG00000001631	protein_coding	23	7512780	7527613	1	KIFC1	kinesin family member C1	Duodenum	No	Yes	No	No	1.466	1.034	0.739	-1.622	1.065	-1.617	1.934	1.474	23.245	1.189
ENSBTAG00000021291	protein_coding	21	35415163	35655955	-1	STXBP6	syntaxin binding protein 6 (amisyn)	Duodenum	Yes	No	No	No	4.128	2.048	3.967	1.112	17.955	1.07	6.439	1.83	23.223	1.021
ENSBTAG00000016534	protein_coding	11	43071977	43174031	-1	BCL11A	B-cell CLL/lymphoma 11A (zinc finger protein)	Duodenum	No	Yes	No	No	2.909	-1.101	0.426	-2.179	0.56	-1.065	0.49	2.951	23.12	-1.209
ENSBTAG00000022837	protein_coding	X	18812423	18824258	-1	ZNF75	Uncharacterized protein; Zinc finger protein 75 (D8C6)	Duodenum	Yes	No	No	No	12.915	1.063	3.563	1.196	4.3	1.367	5.044	1.53	23.023	1.409
ENSBTAG00000017873	protein_coding	3	8455700	8461692	1	USF1	upstream transcription factor 1	Duodenum	No	No	Yes	No	18.779	1.099	11.672	1.038	11.455	1.012	19.77	1.143	22.935	1.17
ENSBTAG00000001076	protein_coding	11	107214414	107220027	-1	NLRP6	NLR family, pyrin domain containing 6	Duodenum	No	Yes	No	No	0.064	NA	0.153	NA	0.026	NA	0.21	9.222	22.913	-1.124
ENSBTAG00000012222	protein_coding	18	2183491	2237316	-1	FA2H	fatty acid 2-hydroxylase	Duodenum	No	Yes	No	No	1.406	-1.019	0.266	-2.515	0.109	NA	0.509	2.652	22.262	-1.402
ENSBTAG00000003609	protein_coding	X	80576367	80580439	-1	PBDC1	polysaccharide biosynthesis domain containing 1	Duodenum	No	No	No	Yes	13.767	-1.058	12.037	-1.085	8.916	-1.015	16.394	1.288	22.232	1.105
ENSBTAG00000015750	protein_coding	21	69266381	69276985	1	AMN	amnion associated transmembrane protein	Duodenum	No	Yes	No	No	0.116	NA	0.173	NA	0.201	-1.275	0.492	7.37	21.918	-1.045
ENSBTAG00000005482	protein_coding	29	8298778	8370800	-1	TMEM135	transmembrane protein 135	Duodenum	No	No	No	Yes	13.971	1.037	3.29	-1.18	16.354	1.045	16.895	-1.002	21.775	-1.662
ENSBTAG00000016504	protein_coding	3	115843770	116226449	1		Uncharacterized protein	Duodenum	No	No	No	Yes	17.652	-1.057	7.338	-1.017	9.119	-1.144	16.087	1.164	21.66	-1.22
ENSBTAG00000002781	protein_coding	10	6432188	6433552	-1	GCNT4	glucosaminyl (N-acetyl) transferase 4, core 2	Duodenum	No	Yes	No	No	1.158	1.656	0.535	-1.559	1.608	1.238	0.981	1.947	21.51	1.09
ENSBTAG00000007728	protein_coding	17	71681088	71700449	-1	PES1	pescadillo homolog	Duodenum	No	No	No	Yes	18.982	-1.25	8.651	-1.126	10.816	-1.222	16.106	1.124	21.432	1.039
ENSBTAG00000018710	protein_coding	11	102485897	102515271	-1	TTF1	transcription termination factor, RNA polymerase I	Duodenum	No	No	Yes	No	18.408	-1.043	5.571	-1.231	10.147	1.06	12.351	1.081	21.23	-1.033
ENSBTAG00000004574	protein_coding	6	12092955	12201473	-1	UGT8	UDP glycosyltransferase 8	Duodenum	No	Yes	No	No	0.332	1.909	0.278	-1.929	0.117	NA	0.302	5.749	21.16	-1.273
ENSBTAG00000013740	protein_coding	19	39194570	39296546	-1	SP2	Sp2 transcription factor	Duodenum	No	No	Yes	Yes	18.035	-1.017	12.824	-1.01	7.104	-1.065	15.554	1.091	20.792	-1.02
ENSBTAG00000044129	protein_coding	11	98568364	98579039	-1	ST6GALNAC6	ST6 (alpha-N-acetyl-neuraminyl-2,3-beta-galactosyl-1,3)-N-acetylgalactosaminide alpha-2,6-sialyltransferase 6	Duodenum	Yes	No	No	No	12.56	1.218	6.451	1.199	16.901	1.028	4.281	1.475	20.669	2.497
ENSBTAG00000006222	protein_coding	1	127957104	128027258	1	TFDP2	transcription factor Dp-2 (E2F dimerization partner 2)	Duodenum	No	No	Yes	No	12.915	1.065	17.217	-1.156	3.022	1.07	9.715	-1.013	20.659	-1.039
ENSBTAG00000009112	protein_coding	23	24637969	24702830	-1	TRAM2	translocation associated membrane protein 2	Duodenum	No	No	No	Yes	6.618	1.049	2.709	1.109	13.95	-1.128	8.129	1.139	20.659	-1.263
ENSBTAG00000009786	protein_coding	4	20153135	20233615	1	SCIN	scinderin	Duodenum	Yes	No	No	No	5.495	1.455	2.924	1.029	0.492	-1.886	14.244	4.605	20.638	1.194
ENSBTAG00000000250	protein_coding	8	104331800	104334927	-1	HDHD3	haloacid dehalogenase-like hydrolase domain containing 3	Duodenum	Yes	No	No	No	9.338	1.06	7.741	1.675	13.851	1.14	4.463	1.59	20.401	1.02
ENSBTAG00000017232	protein_coding	8	9276105	9481183	1	KIF13B	kinesin family member 13B	Duodenum	No	No	No	Yes	7.942	1.02	2.351	-1.164	4.693	-1.068	5.286	1.242	20.397	-1.257
ENSBTAG00000000804	protein_coding	8	16745167	16961930	1	MOB3B	MOB kinase activator 3B	Duodenum	No	No	No	Yes	7.74	1.038	4.647	-1.252	6.835	1.101	3.058	1.101	20.352	-1.214
[truncated: 321 more rows]
